# Supplementary material for: Crystal structure of di­aqua­bis­(N,N-di­ethyl­nicotinamide-κN 1)bis­(2,4,6-tri­methyl­benzoato-κO 1)cobalt(II)
Source: Acta Crystallogr E Crystallogr Commun. 2016 Mar 15;72(Pt 4):498–501. doi: 10.1107/S2056989016004059 (PMC4910347; doi:10.1107/S2056989016004059)
Supplement: Supplementary file 1 [file e-72-00498-sup1.cif]

##############################################################################
#                                                                            #
# This CIF contains the data in a paper accepted for publication in          #
# Acta Crystallographica Section E. It conforms to the requirements of       #
# Notes for Authors for Acta Crystallographica Section E, and has been       #
# peer reviewed under the auspices of the IUCr Commission on Journals.       #
#                                                                            #
# Full details of the Crystallographic Information File format               #
# are given in the paper "The Crystallographic Information File (CIF):       #
# a New Standard Archive File for Crystallography" by S. R. Hall, F. H.      #
# Allen and I. D. Brown [Acta Cryst. (1991), A47, 655-685].                  #
#                                                                            #
# The current version of the core CIF dictionary is obtainable from          #
# ftp://ftp.iucr.org/pub/cif_core.dic.                                       #
#                                                                            #
# Software is freely available for graphical display of the structure(s)     #
# in this CIF. For information consult the CIF software page                 #
# http://www.iucr.org/resources/cif/software.                                #
#                                                                            #
# This file may be used for bona fide research purposes within the           #
# scientific community so long as proper attribution is given to the journal # 
# article from which it was obtained.                                        #
#                                                                            #
##############################################################################
data_I
_audit_creation_method     SHELXL-97
_database_code_depnum_ccdc_archive     'CCDC 1462884'
_chemical_name_systematic
;\
Diaquabis(<i>N</i>,<i>N</i>-diethylnicotinamide-\
\k<i>N</i>^1^)bis(2,4,6-trimethylbenzoato-\k<i>O</i>^1^)cobalt(II)
;
_chemical_name_common     ?
_chemical_formula_moiety     'C40 H54 Co N4 O8'
_chemical_formula_sum     'C40 H54 Co N4 O8'
_chemical_formula_iupac     '[Co (C10 H11 O2)2 (C10 H14 N2 O)2 (H2 O)2]'
_chemical_formula_weight     777.80
_chemical_melting_point     ?
_symmetry_cell_setting     monoclinic
_symmetry_space_group_name_H-M     'P 21/c'
_symmetry_space_group_name_Hall     '-P 2ybc'
loop_
    _symmetry_equiv_pos_as_xyz
    'x, y, z'
    '-x, y+1/2, -z+1/2'
    '-x, -y, -z'
    'x, -y-1/2, z-1/2'
_cell_length_a     12.9646(4)
_cell_length_b     10.8636(3)
_cell_length_c     15.6297(5)
_cell_angle_alpha     90.00
_cell_angle_beta     111.596(3)
_cell_angle_gamma     90.00
_cell_volume     2046.79(12)
_cell_formula_units_Z     2
_cell_measurement_reflns_used     9990
_cell_measurement_theta_min     2.34
_cell_measurement_theta_max     28.40
_cell_measurement_temperature     100(2)
_exptl_crystal_description     block
_exptl_crystal_colour     'translucent light pink'
_exptl_crystal_size_max     0.45
_exptl_crystal_size_mid     0.40
_exptl_crystal_size_min     0.33
_exptl_crystal_density_diffrn     1.262
_exptl_crystal_density_meas     ?
_exptl_crystal_density_method     'not measured'
_exptl_crystal_F_000     826
_exptl_absorpt_coefficient_mu     0.473
_exptl_absorpt_correction_type     multi-scan
_exptl_absorpt_process_details
;
(<i>SADABS</i>; Bruker, 2012)
;
_exptl_absorpt_correction_T_min     0.754
_exptl_absorpt_correction_T_max     0.861
_exptl_special_details     ?
_diffrn_ambient_temperature     100(2)
_diffrn_radiation_type     MoK\a
_diffrn_radiation_wavelength     0.71073
_diffrn_radiation_source     'fine-focus sealed tube'
_diffrn_radiation_monochromator     graphite
_diffrn_measurement_device_type     'Bruker SMART BREEZE CCD'
_diffrn_measurement_method     '\f and \w scans'
_diffrn_detector_area_resol_mean     ?
_diffrn_reflns_number     42492
_diffrn_reflns_av_R_equivalents     0.0406
_diffrn_reflns_av_sigmaI/netI     0.0322
_diffrn_reflns_theta_min     1.69
_diffrn_reflns_theta_max     28.45
_diffrn_reflns_theta_full     28.45
_diffrn_measured_fraction_theta_max     0.991
_diffrn_measured_fraction_theta_full     0.991
_diffrn_reflns_limit_h_min     -17
_diffrn_reflns_limit_h_max     16
_diffrn_reflns_limit_k_min     -14
_diffrn_reflns_limit_k_max     14
_diffrn_reflns_limit_l_min     -20
_diffrn_reflns_limit_l_max     20
_diffrn_standards_number     ?
_diffrn_standards_interval_count     ?
_diffrn_standards_interval_time     ?
_diffrn_standards_decay_%     ?
_refine_special_details
;
 Refinement of F^2^ against ALL reflections.  The weighted R-factor wR and
 goodness of fit S are based on F^2^, conventional R-factors R are based
 on F, with F set to zero for negative F^2^. The threshold expression of
 F^2^ > 2sigma(F^2^) is used only for calculating R-factors(gt) etc. and is
 not relevant to the choice of reflections for refinement.  R-factors based
 on F^2^ are statistically about twice as large as those based on F, and R-
 factors based on ALL data will be even larger.
;
_reflns_number_total     5124
_reflns_number_gt     3701
_reflns_threshold_expression     I>2\s(I)
_refine_ls_structure_factor_coef     Fsqd
_refine_ls_matrix_type     full
_refine_ls_R_factor_all     0.0921
_refine_ls_R_factor_gt     0.0628
_refine_ls_wR_factor_gt     0.1393
_refine_ls_wR_factor_ref     0.1550
_refine_ls_goodness_of_fit_ref     1.072
_refine_ls_restrained_S_all     1.072
_refine_ls_number_reflns     5124
_refine_ls_number_parameters     270
_refine_ls_number_restraints     42
_refine_ls_hydrogen_treatment     mixed
_refine_ls_weighting_scheme     calc
_refine_ls_weighting_details
         'calc w=1/[\s^2^(Fo^2^)+(0.0662P)^2^+1.2728P] where P=(Fo^2^+2Fc^2^)/3'
_atom_sites_solution_hydrogens     geom
_atom_sites_solution_primary     direct
_atom_sites_solution_secondary     difmap
_refine_ls_shift/su_max     0.000
_refine_ls_shift/su_mean     0.000
_refine_diff_density_max     0.625
_refine_diff_density_min     -0.394
_refine_ls_extinction_method     none
_refine_ls_extinction_coef     ?
loop_
    _atom_type_symbol
    _atom_type_description
    _atom_type_scat_dispersion_real
    _atom_type_scat_dispersion_imag
    _atom_type_scat_source
    'C' 'C' 0.0033 0.0016
                         'International Tables Vol C Tables 4.2.6.8 and 6.1.1.4'
    'H' 'H' 0.0000 0.0000
                         'International Tables Vol C Tables 4.2.6.8 and 6.1.1.4'
    'Co' 'Co' 0.3494 0.9721
                         'International Tables Vol C Tables 4.2.6.8 and 6.1.1.4'
    'N' 'N' 0.0061 0.0033
                         'International Tables Vol C Tables 4.2.6.8 and 6.1.1.4'
    'O' 'O' 0.0106 0.0060
                         'International Tables Vol C Tables 4.2.6.8 and 6.1.1.4'
_computing_data_collection
;
<i>APEX2</i> (Bruker, 2012)
;
_computing_cell_refinement
;
<i>SAINT</i> (Bruker, 2012)
;
_computing_data_reduction
;
<i>SAINT</i> (Bruker, 2012)
;
_computing_structure_solution
;
<i>SHELXS97</i> (Sheldrick, 2008)
;
_computing_structure_refinement
;
<i>SHELXL97</i> (Sheldrick, 2008)
;
_computing_molecular_graphics
;
<i>ORTEP-3 for Windows</i> (Farrugia, 2012)
;
_computing_publication_material
;
WinGX (Farrugia, 2012) and PLATON (Spek, 2009)
;
loop_
    _atom_site_type_symbol
    _atom_site_label
    _atom_site_fract_x
    _atom_site_fract_y
    _atom_site_fract_z
    _atom_site_U_iso_or_equiv
    _atom_site_adp_type
    _atom_site_calc_flag
    _atom_site_refinement_flags
    _atom_site_occupancy
    _atom_site_symmetry_multiplicity
    _atom_site_disorder_assembly
    _atom_site_disorder_group
    Co Co1 0.5000 0.5000 0.0000 0.03723(16) Uani d S 1 2 . .
    O O1 0.7500(2) 0.6149(3) 0.1133(2) 0.1140(12) Uani d . 1 1 . .
    O O2 0.64234(15) 0.45260(17) 0.10503(11) 0.0476(4) Uani d . 1 1 . .
    O O3 0.47496(19) 0.62630(18) 0.39053(11) 0.0613(5) Uani d . 1 1 . .
    O O4 0.41728(17) 0.35512(17) 0.04417(13) 0.0495(5) Uani d . 1 1 . .
    H H1W 0.358(6) 0.358(7) 0.004(5) 0.201 Uiso d . 1 1 . .
    H H2W 0.440(6) 0.290(6) 0.057(5) 0.201 Uiso d . 1 1 . .
    N N1 0.45672(18) 0.62382(18) 0.09231(13) 0.0434(5) Uani d . 1 1 . .
    N N2 0.3331(3) 0.5092(3) 0.30486(19) 0.0929(12) Uani d D 1 1 . .
    C C1 0.7318(3) 0.5109(3) 0.1382(2) 0.0589(8) Uani d . 1 1 . .
    C C2 0.8208(2) 0.4486(3) 0.21743(19) 0.0546(7) Uani d . 1 1 . .
    C C3 0.8883(3) 0.3599(3) 0.2011(2) 0.0684(9) Uani d . 1 1 . .
    C C4 0.9635(3) 0.2965(4) 0.2757(3) 0.0784(10) Uani d . 1 1 . .
    H H4 1.0091 0.2369 0.2654 0.094 Uiso calc R 1 1 . .
    C C5 0.9713(3) 0.3208(4) 0.3649(2) 0.0761(10) Uani d . 1 1 . .
    C C6 0.9055(3) 0.4105(4) 0.3785(2) 0.0713(9) Uani d . 1 1 . .
    H H6 0.9109 0.4279 0.4383 0.086 Uiso calc R 1 1 . .
    C C7 0.8310(3) 0.4766(3) 0.3068(2) 0.0621(8) Uani d . 1 1 . .
    C C8 0.7606(4) 0.5758(4) 0.3247(3) 0.0895(12) Uani d . 1 1 . .
    H H8A 0.7634 0.5690 0.3867 0.134 Uiso calc R 1 1 . .
    H H8B 0.6853 0.5668 0.2827 0.134 Uiso calc R 1 1 . .
    H H8C 0.7882 0.6550 0.3161 0.134 Uiso calc R 1 1 . .
    C C9 0.8814(4) 0.3334(5) 0.1040(3) 0.1066(15) Uani d . 1 1 . .
    H H9A 0.9321 0.2684 0.1052 0.160 Uiso calc R 1 1 . .
    H H9B 0.9005 0.4062 0.0783 0.160 Uiso calc R 1 1 . .
    H H9C 0.8072 0.3087 0.0670 0.160 Uiso calc R 1 1 . .
    C C10 1.0488(4) 0.2448(5) 0.4441(3) 0.1131(16) Uani d . 1 1 . .
    H H10A 1.1133 0.2225 0.4313 0.170 Uiso calc R 1 1 . .
    H H10B 1.0112 0.1717 0.4513 0.170 Uiso calc R 1 1 . .
    H H10C 1.0709 0.2923 0.4998 0.170 Uiso calc R 1 1 . .
    C C11 0.4479(2) 0.5794(2) 0.16908(15) 0.0457(6) Uani d . 1 1 . .
    H H11 0.4627 0.4964 0.1823 0.055 Uiso calc R 1 1 . .
    C C12 0.4181(2) 0.6499(2) 0.22983(15) 0.0425(6) Uani d . 1 1 . .
    C C13 0.4001(3) 0.7736(3) 0.21270(19) 0.0602(8) Uani d . 1 1 . .
    H H13 0.3822 0.8244 0.2531 0.072 Uiso calc R 1 1 . .
    C C14 0.4095(3) 0.8204(3) 0.1337(2) 0.0735(10) Uani d . 1 1 . .
    H H14 0.3980 0.9038 0.1201 0.088 Uiso calc R 1 1 . .
    C C15 0.4357(3) 0.7430(3) 0.07530(18) 0.0574(7) Uani d . 1 1 . .
    H H15 0.4390 0.7755 0.0213 0.069 Uiso calc R 1 1 . .
    C C16 0.4100(3) 0.5942(2) 0.31519(16) 0.0501(7) Uani d . 1 1 A .
    C C17 0.3272(4) 0.4478(4) 0.3879(3) 0.1070(16) Uani d . 1 1 A .
    H H17A 0.3127 0.3608 0.3753 0.128 Uiso calc R 1 1 . .
    H H17B 0.3983 0.4558 0.4381 0.128 Uiso calc R 1 1 . .
    C C18 0.2407(5) 0.5002(6) 0.4159(4) 0.154(3) Uani d . 1 1 . .
    H H18A 0.2431 0.4618 0.4719 0.231 Uiso calc R 1 1 A .
    H H18B 0.1695 0.4862 0.3685 0.231 Uiso calc R 1 1 . .
    H H18C 0.2528 0.5871 0.4258 0.231 Uiso calc R 1 1 . .
    C C19A 0.2227(8) 0.5259(10) 0.2181(7) 0.080(3) Uani d PDU 0.490(13) 1 A 1
    H H19A 0.1601 0.5419 0.2364 0.096 Uiso calc PR 0.490(13) 1 A 1
    H H19B 0.2294 0.5928 0.1794 0.096 Uiso calc PR 0.490(13) 1 A 1
    C C19B 0.2696(8) 0.4402(8) 0.2180(5) 0.077(3) Uani d PDU 0.510(13) 1 A 2
    H H19C 0.2477 0.3595 0.2318 0.093 Uiso calc PR 0.510(13) 1 A 2
    H H19D 0.3135 0.4307 0.1798 0.093 Uiso calc PR 0.510(13) 1 A 2
    C C20A 0.2102(12) 0.4038(11) 0.1694(9) 0.128(5) Uani d PDU 0.490(13) 1 A 1
    H H20A 0.1443 0.4049 0.1148 0.192 Uiso calc PR 0.490(13) 1 A 1
    H H20B 0.2047 0.3392 0.2094 0.192 Uiso calc PR 0.490(13) 1 A 1
    H H20C 0.2736 0.3896 0.1529 0.192 Uiso calc PR 0.490(13) 1 A 1
    C C20B 0.1696(11) 0.5203(13) 0.1714(9) 0.134(5) Uani d PDU 0.510(13) 1 A 2
    H H20D 0.1236 0.4828 0.1146 0.201 Uiso calc PR 0.510(13) 1 A 2
    H H20E 0.1933 0.5999 0.1592 0.201 Uiso calc PR 0.510(13) 1 A 2
    H H20F 0.1281 0.5292 0.2109 0.201 Uiso calc PR 0.510(13) 1 A 2
loop_
    _atom_site_aniso_label
    _atom_site_aniso_U_11
    _atom_site_aniso_U_22
    _atom_site_aniso_U_33
    _atom_site_aniso_U_12
    _atom_site_aniso_U_13
    _atom_site_aniso_U_23
    Co1 0.0546(3) 0.0354(2) 0.0260(2) -0.0004(2) 0.0197(2) 0.00073(17)
    O1 0.0881(19) 0.100(2) 0.115(2) -0.0333(16) -0.0081(16) 0.0591(18)
    O2 0.0552(11) 0.0477(10) 0.0375(9) -0.0020(9) 0.0143(8) 0.0047(8)
    O3 0.1013(16) 0.0519(11) 0.0305(9) -0.0127(11) 0.0240(10) -0.0057(8)
    O4 0.0709(13) 0.0412(10) 0.0428(10) -0.0004(9) 0.0287(9) 0.0037(8)
    N1 0.0644(14) 0.0388(11) 0.0315(10) 0.0001(10) 0.0231(10) 0.0017(8)
    N2 0.121(3) 0.122(3) 0.0444(14) -0.066(2) 0.0413(17) -0.0121(15)
    C1 0.0588(18) 0.0664(19) 0.0506(16) -0.0066(15) 0.0188(14) 0.0134(14)
    C2 0.0478(16) 0.0628(17) 0.0507(15) -0.0064(14) 0.0154(13) 0.0107(13)
    C3 0.0615(19) 0.085(2) 0.0600(18) -0.0051(18) 0.0241(16) 0.0060(17)
    C4 0.059(2) 0.093(3) 0.086(2) 0.0135(19) 0.0313(19) 0.016(2)
    C5 0.0547(19) 0.100(3) 0.067(2) 0.0009(18) 0.0144(16) 0.0269(19)
    C6 0.063(2) 0.095(3) 0.0503(17) -0.0042(19) 0.0149(15) 0.0123(17)
    C7 0.0588(18) 0.072(2) 0.0528(17) -0.0072(15) 0.0173(14) 0.0084(14)
    C8 0.108(3) 0.088(3) 0.074(2) 0.013(2) 0.036(2) 0.002(2)
    C9 0.112(3) 0.142(4) 0.076(3) 0.014(3) 0.046(3) -0.005(3)
    C10 0.087(3) 0.147(4) 0.095(3) 0.028(3) 0.021(2) 0.054(3)
    C11 0.0712(18) 0.0384(13) 0.0309(11) -0.0009(12) 0.0229(12) 0.0006(9)
    C12 0.0573(15) 0.0439(13) 0.0293(11) -0.0054(11) 0.0193(11) -0.0032(9)
    C13 0.095(2) 0.0503(16) 0.0467(14) 0.0119(15) 0.0400(16) -0.0028(12)
    C14 0.136(3) 0.0410(15) 0.0594(17) 0.0231(17) 0.054(2) 0.0102(13)
    C15 0.095(2) 0.0469(15) 0.0424(13) 0.0085(15) 0.0403(15) 0.0102(12)
    C16 0.0799(19) 0.0448(14) 0.0334(12) -0.0066(14) 0.0300(13) -0.0068(10)
    C17 0.167(5) 0.104(3) 0.069(2) -0.057(3) 0.065(3) -0.003(2)
    C18 0.151(5) 0.246(8) 0.095(4) -0.066(5) 0.080(4) -0.016(4)
    C19A 0.077(7) 0.100(7) 0.077(6) -0.026(6) 0.043(5) -0.015(5)
    C19B 0.110(6) 0.068(5) 0.064(5) -0.040(5) 0.043(4) -0.023(4)
    C20A 0.129(10) 0.123(9) 0.129(9) -0.050(8) 0.045(8) -0.064(8)
    C20B 0.110(9) 0.165(13) 0.097(9) -0.019(7) 0.004(7) -0.011(8)
_geom_special_details
;
 All esds (except the esd in the dihedral angle between two l.s. planes)
 are estimated using the full covariance matrix.  The cell esds are taken
 into account individually in the estimation of esds in distances, angles
 and torsion angles; correlations between esds in cell parameters are only
 used when they are defined by crystal symmetry.  An approximate (isotropic)
 treatment of cell esds is used for estimating esds involving l.s. planes.
;
loop_
    _geom_bond_atom_site_label_1
    _geom_bond_atom_site_label_2
    _geom_bond_site_symmetry_2
    _geom_bond_distance
    _geom_bond_publ_flag
    Co1 O2 . 2.0336(18) yes
    Co1 O2 3_665 2.0336(18) ?
    Co1 O4 . 2.1561(18) yes
    Co1 O4 3_665 2.1561(19) ?
    Co1 N1 . 2.1913(19) yes
    Co1 N1 3_665 2.1913(19) ?
    O2 C1 . 1.254(4) ?
    O4 H1W . 0.80(7) ?
    O4 H2W . 0.76(7) ?
    N1 C11 . 1.336(3) ?
    N1 C15 . 1.330(3) ?
    N2 C17 . 1.486(4) ?
    N2 C19A . 1.579(11) ?
    N2 C19B . 1.503(8) ?
    C1 O1 . 1.245(4) ?
    C1 C2 . 1.508(4) ?
    C2 C7 . 1.387(4) ?
    C3 C2 . 1.387(5) ?
    C3 C4 . 1.396(5) ?
    C3 C9 . 1.514(5) ?
    C4 H4 . 0.9300 ?
    C5 C4 . 1.385(5) ?
    C5 C10 . 1.519(5) ?
    C6 C5 . 1.363(5) ?
    C6 H6 . 0.9300 ?
    C7 C6 . 1.381(4) ?
    C7 C8 . 1.504(5) ?
    C8 H8A . 0.9600 ?
    C8 H8B . 0.9600 ?
    C8 H8C . 0.9600 ?
    C9 H9A . 0.9600 ?
    C9 H9B . 0.9600 ?
    C9 H9C . 0.9600 ?
    C10 H10A . 0.9600 ?
    C10 H10B . 0.9600 ?
    C10 H10C . 0.9600 ?
    C11 H11 . 0.9300 ?
    C12 C11 . 1.381(3) ?
    C12 C16 . 1.503(3) ?
    C13 C12 . 1.374(4) ?
    C13 C14 . 1.382(4) ?
    C13 H13 . 0.9300 ?
    C14 C15 . 1.372(4) ?
    C14 H14 . 0.9300 ?
    C15 H15 . 0.9300 ?
    C16 N2 . 1.325(4) ?
    C17 H17A . 0.9700 ?
    C17 H17B . 0.9700 ?
    C18 C17 . 1.462(7) ?
    C18 H18A . 0.9600 ?
    C18 H18B . 0.9600 ?
    C18 H18C . 0.9600 ?
    C19A C20A . 1.508(13) ?
    C19A H19A . 0.9700 ?
    C19A H19B . 0.9700 ?
    C19B C20B . 1.508(14) ?
    C19B H19C . 0.9700 ?
    C19B H19D . 0.9700 ?
    C20A H20A . 0.9600 ?
    C20A H20B . 0.9600 ?
    C20A H20C . 0.9600 ?
    C20B H20D . 0.9600 ?
    C20B H20E . 0.9600 ?
    C20B H20F . 0.9600 ?
loop_
    _geom_angle_atom_site_label_1
    _geom_angle_atom_site_label_2
    _geom_angle_atom_site_label_3
    _geom_angle_site_symmetry_1
    _geom_angle_site_symmetry_3
    _geom_angle
    _geom_angle_publ_flag
    O2 Co1 O2 3_665 . 180.00(13) ?
    O2 Co1 O4 . . 88.12(7) ?
    O2 Co1 O4 3_665 . 91.88(7) ?
    O2 Co1 O4 . 3_665 91.88(7) ?
    O2 Co1 O4 3_665 3_665 88.12(7) ?
    O2 Co1 N1 . . 90.01(8) ?
    O2 Co1 N1 3_665 . 89.99(8) ?
    O2 Co1 N1 . 3_665 89.99(8) ?
    O2 Co1 N1 3_665 3_665 90.01(8) ?
    O4 Co1 O4 . 3_665 180.00(9) ?
    O4 Co1 N1 . . 87.66(7) ?
    O4 Co1 N1 3_665 . 92.34(7) ?
    O4 Co1 N1 . 3_665 92.34(7) ?
    O4 Co1 N1 3_665 3_665 87.66(7) ?
    N1 Co1 N1 . 3_665 180.00(7) ?
    C1 O2 Co1 . . 129.21(18) ?
    Co1 O4 H1W . . 99(5) ?
    Co1 O4 H2W . . 125(5) ?
    H1W O4 H2W . . 115(6) ?
    C11 N1 Co1 . . 119.79(16) ?
    C15 N1 Co1 . . 123.32(16) ?
    C15 N1 C11 . . 116.9(2) ?
    C16 N2 C17 . . 119.0(3) ?
    C16 N2 C19A . . 115.4(4) ?
    C16 N2 C19B . . 126.5(3) ?
    C17 N2 C19A . . 118.7(4) ?
    C17 N2 C19B . . 112.2(4) ?
    O1 C1 O2 . . 125.6(3) ?
    O1 C1 C2 . . 119.2(3) ?
    O2 C1 C2 . . 115.1(2) ?
    C3 C2 C1 . . 120.3(3) ?
    C3 C2 C7 . . 120.4(3) ?
    C7 C2 C1 . . 119.3(3) ?
    C2 C3 C4 . . 118.8(3) ?
    C2 C3 C9 . . 120.6(3) ?
    C4 C3 C9 . . 120.6(4) ?
    C3 C4 H4 . . 119.4 ?
    C5 C4 C3 . . 121.1(3) ?
    C5 C4 H4 . . 119.4 ?
    C4 C5 C10 . . 119.9(4) ?
    C6 C5 C4 . . 118.4(3) ?
    C6 C5 C10 . . 121.7(4) ?
    C5 C6 C7 . . 122.4(3) ?
    C5 C6 H6 . . 118.8 ?
    C7 C6 H6 . . 118.8 ?
    C2 C7 C8 . . 120.4(3) ?
    C6 C7 C2 . . 118.8(3) ?
    C6 C7 C8 . . 120.8(3) ?
    C7 C8 H8A . . 109.5 ?
    C7 C8 H8B . . 109.5 ?
    C7 C8 H8C . . 109.5 ?
    H8A C8 H8B . . 109.5 ?
    H8A C8 H8C . . 109.5 ?
    H8B C8 H8C . . 109.5 ?
    C3 C9 H9A . . 109.5 ?
    C3 C9 H9B . . 109.5 ?
    C3 C9 H9C . . 109.5 ?
    H9A C9 H9B . . 109.5 ?
    H9A C9 H9C . . 109.5 ?
    H9B C9 H9C . . 109.5 ?
    C5 C10 H10A . . 109.5 ?
    C5 C10 H10B . . 109.5 ?
    C5 C10 H10C . . 109.5 ?
    H10A C10 H10B . . 109.5 ?
    H10A C10 H10C . . 109.5 ?
    H10B C10 H10C . . 109.5 ?
    N1 C11 C12 . . 123.7(2) ?
    N1 C11 H11 . . 118.1 ?
    C12 C11 H11 . . 118.1 ?
    C11 C12 C16 . . 121.1(2) ?
    C13 C12 C11 . . 118.6(2) ?
    C13 C12 C16 . . 120.3(2) ?
    C12 C13 C14 . . 118.0(2) ?
    C12 C13 H13 . . 121.0 ?
    C13 C14 H14 . . 120.2 ?
    C14 C13 H13 . . 121.0 ?
    C15 C14 C13 . . 119.6(3) ?
    C15 C14 H14 . . 120.2 ?
    N1 C15 C14 . . 123.1(2) ?
    N1 C15 H15 . . 118.5 ?
    C14 C15 H15 . . 118.5 ?
    O3 C16 N2 . . 122.6(2) ?
    O3 C16 C12 . . 119.6(2) ?
    N2 C16 C12 . . 117.9(2) ?
    N2 C17 H17A . . 109.1 ?
    N2 C17 H17B . . 109.1 ?
    C18 C17 N2 . . 112.3(5) ?
    C18 C17 H17A . . 109.1 ?
    C18 C17 H17B . . 109.1 ?
    H17A C17 H17B . . 107.9 ?
    C17 C18 H18A . . 109.5 ?
    C17 C18 H18B . . 109.5 ?
    C17 C18 H18C . . 109.5 ?
    H18A C18 H18B . . 109.5 ?
    H18A C18 H18C . . 109.5 ?
    H18B C18 H18C . . 109.5 ?
    N2 C19A H19A . . 111.1 ?
    N2 C19A H19B . . 111.1 ?
    C20A C19A N2 . . 103.1(10) ?
    C20A C19A H19A . . 111.1 ?
    C20A C19A H19B . . 111.1 ?
    H19A C19A H19B . . 109.1 ?
    N2 C19B C20B . . 103.7(9) ?
    N2 C19B H19C . . 111.0 ?
    N2 C19B H19D . . 111.0 ?
    C20B C19B H19C . . 111.0 ?
    C20B C19B H19D . . 111.0 ?
    H19C C19B H19D . . 109.0 ?
    C19A C20A H20A . . 109.5 ?
    C19A C20A H20B . . 109.5 ?
    C19A C20A H20C . . 109.5 ?
    H20A C20A H20B . . 109.5 ?
    H20A C20A H20C . . 109.5 ?
    H20B C20A H20C . . 109.5 ?
    C19B C20B H20D . . 109.5 ?
    C19B C20B H20E . . 109.5 ?
    C19B C20B H20F . . 109.5 ?
    H20D C20B H20E . . 109.5 ?
    H20D C20B H20F . . 109.5 ?
    H20E C20B H20F . . 109.5 ?
loop_
    _geom_torsion_atom_site_label_1
    _geom_torsion_atom_site_label_2
    _geom_torsion_atom_site_label_3
    _geom_torsion_atom_site_label_4
    _geom_torsion_site_symmetry_1
    _geom_torsion_site_symmetry_2
    _geom_torsion_site_symmetry_3
    _geom_torsion_site_symmetry_4
    _geom_torsion
    _geom_torsion_publ_flag
    O4 Co1 O2 C1 . . . . -165.8(2) ?
    O4 Co1 O2 C1 3_665 . . . 14.2(2) ?
    N1 Co1 O2 C1 . . . . -78.1(2) ?
    N1 Co1 O2 C1 3_665 . . . 101.9(2) ?
    O2 Co1 N1 C11 . . . . -57.7(2) ?
    O2 Co1 N1 C11 3_665 . . . 122.3(2) ?
    O2 Co1 N1 C15 . . . . 123.9(2) ?
    O2 Co1 N1 C15 3_665 . . . -56.1(2) ?
    O4 Co1 N1 C11 . . . . 30.5(2) ?
    O4 Co1 N1 C11 3_665 . . . -149.5(2) ?
    O4 Co1 N1 C15 . . . . -148.0(2) ?
    O4 Co1 N1 C15 3_665 . . . 32.0(2) ?
    Co1 O2 C1 O1 . . . . 2.1(5) ?
    Co1 O2 C1 C2 . . . . 179.24(18) ?
    Co1 N1 C11 C12 . . . . -178.2(2) ?
    C15 N1 C11 C12 . . . . 0.4(4) ?
    Co1 N1 C15 C14 . . . . -179.5(3) ?
    C11 N1 C15 C14 . . . . 2.0(5) ?
    C16 N2 C17 C18 . . . . 99.5(5) ?
    C19A N2 C17 C18 . . . . -49.9(7) ?
    C19B N2 C17 C18 . . . . -96.4(6) ?
    C16 N2 C19A C20A . . . . 125.7(6) ?
    C17 N2 C19A C20A . . . . -83.8(7) ?
    C19B N2 C19A C20A . . . . 8.4(7) ?
    C16 N2 C19B C20B . . . . -89.3(8) ?
    C17 N2 C19B C20B . . . . 108.1(8) ?
    C19A N2 C19B C20B . . . . -0.6(9) ?
    O1 C1 C2 C3 . . . . -99.3(4) ?
    O1 C1 C2 C7 . . . . 83.8(4) ?
    O2 C1 C2 C3 . . . . 83.4(4) ?
    O2 C1 C2 C7 . . . . -93.6(4) ?
    C1 C2 C7 C6 . . . . 173.8(3) ?
    C1 C2 C7 C8 . . . . -5.2(5) ?
    C3 C2 C7 C6 . . . . -3.2(5) ?
    C3 C2 C7 C8 . . . . 177.8(3) ?
    C4 C3 C2 C1 . . . . -174.6(3) ?
    C4 C3 C2 C7 . . . . 2.4(5) ?
    C9 C3 C2 C1 . . . . 6.1(5) ?
    C9 C3 C2 C7 . . . . -177.0(3) ?
    C2 C3 C4 C5 . . . . 0.0(5) ?
    C9 C3 C4 C5 . . . . 179.4(4) ?
    C6 C5 C4 C3 . . . . -1.5(6) ?
    C10 C5 C4 C3 . . . . 176.2(4) ?
    C7 C6 C5 C4 . . . . 0.7(5) ?
    C7 C6 C5 C10 . . . . -177.0(4) ?
    C2 C7 C6 C5 . . . . 1.6(5) ?
    C8 C7 C6 C5 . . . . -179.4(3) ?
    C13 C12 C11 N1 . . . . -2.4(4) ?
    C16 C12 C11 N1 . . . . -179.8(3) ?
    C11 C12 C16 O3 . . . . 113.7(3) ?
    C11 C12 C16 N2 . . . . -64.8(4) ?
    C13 C12 C16 O3 . . . . -63.7(4) ?
    C13 C12 C16 N2 . . . . 117.9(4) ?
    C14 C13 C12 C11 . . . . 2.0(5) ?
    C14 C13 C12 C16 . . . . 179.5(3) ?
    C12 C13 C14 C15 . . . . 0.2(5) ?
    C13 C14 C15 N1 . . . . -2.3(6) ?
    O3 C16 N2 C17 . . . . -1.6(6) ?
    O3 C16 N2 C19A . . . . 148.8(5) ?
    O3 C16 N2 C19B . . . . -163.2(6) ?
    C12 C16 N2 C17 . . . . 176.8(3) ?
    C12 C16 N2 C19A . . . . -32.8(5) ?
    C12 C16 N2 C19B . . . . 15.2(7) ?
loop_
    _geom_hbond_atom_site_label_D
    _geom_hbond_atom_site_label_H
    _geom_hbond_atom_site_label_A
    _geom_hbond_site_symmetry_A
    _geom_hbond_distance_DH
    _geom_hbond_distance_HA
    _geom_hbond_distance_DA
    _geom_hbond_angle_DHA
    _geom_hbond_publ_flag
    O4 H1W O1 3_665 0.80(6) 1.87(6) 2.634(3) 160(7) yes
    O4 H2W O3 2_645 0.76(7) 2.10(7) 2.850(3) 170(7) yes
    C10 H10A O1 2_745 0.96 2.4290 3.365(6) 165 yes
    C15 H15 O3 4_575 0.93 2.4970 3.420(4) 172 yes
_iucr_refine_instructions_details
;
TITL remodelling of wm5273
CELL  0.71073  12.9646  10.8636  15.6297   90.000  111.596   90.000
ZERR     2.00   0.0004   0.0003   0.0005    0.000    0.003    0.000
LATT   1
SYMM  - X, 1/2 + Y, 1/2 - Z
SFAC  C    H    CO   N    O
UNIT  80   109  2    8    16
MERG   2
DFIX  1.47 N2 C19A
DFIX  1.47 N2 C19B
DFIX  1.54 C19A C20A
DFIX  1.54 C19B C20B
SIMU  C19A C19B C20A C20B
DELU  C19A C19B C20A C20B
FMAP   2
PLAN   20
ACTA
BOND   $H
CONF
LIST   4
L.S.  10
WGHT    0.066200    1.272800
FVAR       0.49793   0.49043
C13   1    0.400118    0.773609    0.212704    11.00000    0.09528    0.05032 =
         0.04668   -0.00278    0.04000    0.01189
AFIX  43
H13   2    0.382201    0.824384    0.253104    11.00000   -1.20000
AFIX   0
C14   1    0.409452    0.820373    0.133668    11.00000    0.13586    0.04099 =
         0.05940    0.01020    0.05426    0.02309
AFIX  43
H14   2    0.398007    0.903785    0.120108    11.00000   -1.20000
AFIX   0
CO1   3    0.500000    0.500000    0.000000    10.50000    0.05457    0.03535 =
         0.02595    0.00073    0.01973   -0.00044
O3    5    0.474955    0.626301    0.390529    11.00000    0.10127    0.05189 =
         0.03049   -0.00574    0.02405   -0.01275
O2    5    0.642338    0.452596    0.105028    11.00000    0.05524    0.04767 =
         0.03749    0.00472    0.01428   -0.00199
O4    5    0.417284    0.355121    0.044167    11.00000    0.07093    0.04124 =
         0.04277    0.00368    0.02866   -0.00041
C12   1    0.418093    0.649869    0.229830    11.00000    0.05727    0.04392 =
         0.02926   -0.00317    0.01929   -0.00540
N1    4    0.456716    0.623817    0.092312    11.00000    0.06441    0.03881 =
         0.03149    0.00168    0.02307    0.00012
C11   1    0.447924    0.579423    0.169075    11.00000    0.07122    0.03844 =
         0.03090    0.00063    0.02287   -0.00087
AFIX  43
H11   2    0.462737    0.496356    0.182341    11.00000   -1.20000
AFIX   0
C16   1    0.410032    0.594206    0.315190    11.00000    0.07991    0.04481 =
         0.03337   -0.00675    0.02998   -0.00655
C15   1    0.435702    0.743041    0.075303    11.00000    0.09549    0.04693 =
         0.04242    0.01021    0.04029    0.00854
AFIX  43
H15   2    0.438958    0.775514    0.021300    11.00000   -1.20000
AFIX   0
C1    1    0.731811    0.510863    0.138154    11.00000    0.05879    0.06636 =
         0.05059    0.01345    0.01884   -0.00664
O1    5    0.749997    0.614886    0.113305    11.00000    0.08805    0.10030 =
         0.11501    0.05914   -0.00815   -0.03333
C3    1    0.888329    0.359936    0.201061    11.00000    0.06148    0.08526 =
         0.05998    0.00603    0.02414   -0.00507
C2    1    0.820831    0.448567    0.217433    11.00000    0.04779    0.06277 =
         0.05075    0.01069    0.01537   -0.00635
C7    1    0.831010    0.476571    0.306765    11.00000    0.05876    0.07193 =
         0.05282    0.00836    0.01733   -0.00723
C6    1    0.905477    0.410532    0.378492    11.00000    0.06309    0.09548 =
         0.05031    0.01235    0.01494   -0.00424
AFIX  43
H6    2    0.910895    0.427918    0.438258    11.00000   -1.20000
AFIX   0
C5    1    0.971316    0.320822    0.364905    11.00000    0.05468    0.09952 =
         0.06729    0.02692    0.01436    0.00094
C4    1    0.963481    0.296513    0.275709    11.00000    0.05931    0.09342 =
         0.08637    0.01632    0.03126    0.01353
AFIX  43
H4    2    1.009078    0.236911    0.265389    11.00000   -1.20000
AFIX   0
N2    4    0.333146    0.509157    0.304863    11.00000    0.12141    0.12215 =
         0.04444   -0.01207    0.04130   -0.06641
C10   1    1.048819    0.244834    0.444134    11.00000    0.08732    0.14668 =
         0.09512    0.05442    0.02148    0.02765
AFIX  37
H10A  2    1.113326    0.222453    0.431341    11.00000   -1.50000
H10B  2    1.011246    0.171696    0.451335    11.00000   -1.50000
H10C  2    1.070854    0.292341    0.499784    11.00000   -1.50000
AFIX   0
C8    1    0.760617    0.575830    0.324698    11.00000    0.10821    0.08842 =
         0.07392    0.00246    0.03587    0.01341
AFIX  37
H8A   2    0.763397    0.569029    0.386749    11.00000   -1.50000
H8B   2    0.685324    0.566792    0.282713    11.00000   -1.50000
H8C   2    0.788204    0.655018    0.316079    11.00000   -1.50000
AFIX   0
C9    1    0.881417    0.333389    0.104018    11.00000    0.11199    0.14226 =
         0.07558   -0.00548    0.04628    0.01355
AFIX  37
H9A   2    0.932124    0.268432    0.105190    11.00000   -1.50000
H9B   2    0.900502    0.406191    0.078295    11.00000   -1.50000
H9C   2    0.807243    0.308710    0.067031    11.00000   -1.50000
AFIX   0
C18   1    0.240714    0.500244    0.415945    11.00000    0.15082    0.24639 =
         0.09482   -0.01598    0.08041   -0.06648
AFIX  37
H18A  2    0.243058    0.461782    0.471930    11.00000   -1.50000
H18B  2    0.169469    0.486242    0.368531    11.00000   -1.50000
H18C  2    0.252788    0.587141    0.425789    11.00000   -1.50000
AFIX   0
C17   1    0.327240    0.447818    0.387908    11.00000    0.16651    0.10410 =
         0.06865   -0.00324    0.06480   -0.05666
AFIX  23
H17A  2    0.312737    0.360785    0.375292    11.00000   -1.20000
H17B  2    0.398337    0.455782    0.438148    11.00000   -1.20000
AFIX   0
PART    1
C19A  1    0.222661    0.525911    0.218116    21.00000    0.07703    0.10015 =
         0.07677   -0.01476    0.04337   -0.02580
AFIX  23
H19A  2    0.160071    0.541928    0.236388    21.00000   -1.20000
H19B  2    0.229408    0.592761    0.179365    21.00000   -1.20000
AFIX   0
C20A  1    0.210192    0.403804    0.169381    21.00000    0.12859    0.12305 =
         0.12922   -0.06439    0.04474   -0.04976
AFIX  33
H20A  2    0.144293    0.404854    0.114782    21.00000   -1.50000
H20B  2    0.204745    0.339223    0.209432    21.00000   -1.50000
H20C  2    0.273603    0.389623    0.152912    21.00000   -1.50000
AFIX   0
PART    2
C19B  1    0.269617    0.440231    0.218044   -21.00000    0.11019    0.06755 =
         0.06365   -0.02309    0.04269   -0.03972
AFIX  23
H19C  2    0.247712    0.359490    0.231771   -21.00000   -1.20000
H19D  2    0.313460    0.430730    0.179810   -21.00000   -1.20000
AFIX   0
C20B  1    0.169569    0.520307    0.171440   -21.00000    0.11009    0.16504 =
         0.09722   -0.01128    0.00366   -0.01878
AFIX  33
H20D  2    0.123552    0.482804    0.114571   -21.00000   -1.50000
H20E  2    0.193341    0.599852    0.159212   -21.00000   -1.50000
H20F  2    0.128127    0.529239    0.210868   -21.00000   -1.50000
AFIX   0
PART    0
H1W   2    0.357980    0.358478    0.003612    11.00000   -1.50000
H2W   2    0.439530    0.290309    0.057376    11.00000   -1.50000
HKLF 4
REM  remodelling of wm5273
REM R1 =  0.0628 for   3701 Fo > 4sig(Fo)  and  0.0921 for all   5124 data
REM    270 parameters refined using     42 restraints
END
WGHT      0.0662      1.2729
REM Highest difference peak  0.625,  deepest hole -0.394,  1-sigma level  0.063
Q1    1   0.7656  0.5407  0.0669  11.00000  0.05    0.62
Q2    1   0.5640  0.4850  0.0537  11.00000  0.05    0.56
Q3    1   0.4504  0.4960  0.0309  11.00000  0.05    0.40
Q4    1   0.4708  0.5768  0.0064  11.00000  0.05    0.36
Q5    1   0.7057  0.4617  0.0890  11.00000  0.05    0.35
Q6    1   0.4698  0.4212  0.0100  11.00000  0.05    0.35
Q7    1   0.6757  0.4940  0.1488  11.00000  0.05    0.31
Q8    1   0.4114  0.6548  0.3600  11.00000  0.05    0.30
Q9    1   0.4163  0.6122  0.2685  11.00000  0.05    0.30
Q10   1   0.4261  0.5974  0.1160  11.00000  0.05    0.28
Q11   1   0.3797  0.4958  0.3037  11.00000  0.05    0.28
Q12   1   0.8389  0.3785  0.2118  11.00000  0.05    0.28
Q13   1   0.8756  0.3399  0.1518  11.00000  0.05    0.27
Q14   1   0.7796  0.4827  0.1810  11.00000  0.05    0.27
Q15   1   0.3352  0.5725  0.3165  11.00000  0.05    0.26
Q16   1   0.4639  0.6195  0.2227  11.00000  0.05    0.25
Q17   1   0.3961  0.6106  0.1901  11.00000  0.05    0.25
Q18   1   0.6869  0.4099  0.1220  11.00000  0.05    0.24
Q19   1   0.9040  0.3069  0.2297  11.00000  0.05    0.23
Q20   1   0.5014  0.6201  0.1474  11.00000  0.05    0.23
;
data_global
_journal_date_recd_electronic     2016-02-09
_journal_date_accepted     2016-03-10
_journal_name_full     'Acta Crystallographica, Section E'
_journal_year     2016
_journal_volume     72
_journal_issue      4
_journal_page_first     498
_journal_page_last     501
_journal_paper_category     GM
_journal_paper_doi     10.1107/S2056989016004059
_journal_coeditor_code     WM5273
_publ_contact_author
;
Dr. Tuncer H\"okelek
Hacettepe University
Department of Physics
06800 Beytepe
Ankara
Turkey
;
_publ_contact_author_email     merzifon@hacettepe.edu.tr
_publ_contact_author_fax     '90(312)2352550'
_publ_contact_author_phone     '90(312)2977242'
_publ_section_title
;\
Crystal structure of
diaquabis(<i>N</i>,<i>N</i>-diethylnicotinamide-\k<i>N</i>^1^)bis(2,4,6-\
trimethylbenzoato-\k<i>O</i>^1^)cobalt(II)
;
loop_
    _publ_author_name
    _publ_author_address
    'A\,sk\?in, G\"ul\,cin \,Sefiye'
;
Department of Physics
Hacettepe University
06800 Beytepe
Ankara
Turkey
;
    'Necefo\(glu, Hacali'
;
Department of Chemistry
Kafkas University
36100 Kars
Turkey
International Scientific Research Centre
Baku State University
1148 Baku
Azerbaijan
;
    '\"Ozkaya, Safiye'
;
Department of Chemistry
Kafkas University
36100 Kars
Turkey
;
    '\,Catak \,Celik, Raziye'
;
Scientific and Technological Application and Research Center
Aksaray University
68100
Aksaray
Turkey
;
    'H\"okelek, Tuncer'
;
Department of Physics
Hacettepe University
06800 Beytepe
Ankara
Turkey
;
_publ_section_synopsis
;\
The Co^II^ atom in the crystal structure of
diaquabis(<i>N</i>,<i>N</i>-diethylnicotinamide)bis(2,4,6-trimethylbenzoato)\
cobalt(II) is located on an inversion centre and exhibits a slightly
distorted octahedral N~2~O~4~ coordination set. Hydrogen bonds of the type
O---H...O and C---H...O lead to the formation of a three-dimensional network.
;
