# Supplementary material for: Crystal structure of di­aqua­bis­(N,N-di­ethyl­nicotinamide-κN 1)bis­(2,4,6-tri­methyl­benzoato-κO 1)cobalt(II)
Source: Acta Crystallogr E Crystallogr Commun. 2016 Mar 15;72(Pt 4):498–501. doi: 10.1107/S2056989016004059 (PMC4910347; doi:10.1107/S2056989016004059)
Supplement: Supplementary file 2 [file e-72-00498-Isup2.hkl]

#
# h,k,l, Fc-squared, Fo-squared, sigma(Fo-squared) and status flag
#
data_I
_shelx_title ' remodelling of wm5273'
_shelx_refln_list_code          4
_shelx_F_calc_maximum      182.06
_exptl_crystal_F_000       827.00
_reflns_d_resolution_high  0.7460
 
loop_
 _symmetry_equiv_pos_as_xyz
 'x, y, z'
 '-x, y+1/2, -z+1/2'
 '-x, -y, -z'
 'x, -y-1/2, z-1/2'
 
_cell_length_a    12.9646
_cell_length_b    10.8636
_cell_length_c    15.6297
_cell_angle_alpha  90.000
_cell_angle_beta  111.596
_cell_angle_gamma  90.000
 
_shelx_F_squared_multiplier     1.000
 
loop_
 _refln_index_h
 _refln_index_k
 _refln_index_l
 _refln_F_squared_calc
 _refln_F_squared_meas
 _refln_F_squared_sigma
 _refln_observed_status
   1   0   0    20095.81    21895.97    191.40 o
   2   0   0     3802.95     4136.67     38.93 o
   3   0   0     4292.18     4675.05     40.26 o
   4   0   0     1361.45     1348.16     12.52 o
   5   0   0      131.88      150.44      4.13 o
   6   0   0      444.47      384.22      7.57 o
   7   0   0       61.30       50.94      2.85 o
   8   0   0      256.94      232.44      5.59 o
   9   0   0      122.77      103.22      4.44 o
  10   0   0       10.18        6.24      2.89 o
  11   0   0       59.29       68.59     11.90 o
  12   0   0      178.04      195.84     15.85 o
  13   0   0      261.72      308.70     20.57 o
  14   0   0        1.63        2.82     17.75 o
  15   0   0       61.13      101.24     31.46 o
  16   0   0        0.16      -20.17     20.17 o
   1   1   0     2075.78     2366.16     14.76 o
   2   1   0      547.20      589.56      4.31 o
   3   1   0    20720.10    22285.06    147.41 o
   4   1   0     2323.50     2337.92     15.32 o
   5   1   0      100.36       92.96      2.20 o
   6   1   0      271.83      261.82      3.58 o
   7   1   0      170.36      146.52      2.64 o
   8   1   0        0.14       -0.82      1.05 o
   9   1   0        3.91        0.03      1.72 o
  10   1   0       20.62       19.37      3.05 o
  11   1   0       79.40       79.88     12.23 o
  12   1   0       35.13       29.20      6.06 o
  13   1   0        7.94       14.54      6.79 o
  14   1   0        2.67        0.67     12.69 o
  15   1   0        0.01       15.53     17.68 o
  16   1   0        0.64       -0.39     22.79 o
   0   2   0    17118.18    19771.72    184.81 o
   1   2   0     5486.69     6487.27     37.97 o
   2   2   0    15142.19    17769.34    142.87 o
   3   2   0     4385.19     4775.50     30.66 o
   4   2   0     2107.85     2216.79     15.14 o
   5   2   0     2721.19     2574.60     19.06 o
   6   2   0     3156.93     2985.39     21.85 o
   7   2   0     1858.07     1808.98     15.19 o
   8   2   0      685.24      639.41      8.00 o
   9   2   0      221.40      201.44      5.71 o
  10   2   0       49.34       51.66      4.46 o
  11   2   0       19.54        9.07      5.66 o
  12   2   0      231.07      250.05     12.15 o
  13   2   0       22.79       26.26      8.44 o
  14   2   0       29.99       42.73     14.01 o
  15   2   0       15.49       30.84     17.24 o
   1   3   0       87.46      108.14      1.64 o
   2   3   0     1161.28     1036.40      7.07 o
   3   3   0     5147.90     5647.85     36.23 o
   4   3   0      214.89      223.97      3.07 o
   5   3   0      382.26      396.79      5.47 o
   6   3   0      219.25      201.73      4.56 o
   7   3   0      526.69      541.33      5.97 o
   8   3   0      299.70      277.94      4.92 o
   9   3   0        6.83       11.33      3.69 o
  10   3   0      101.69       87.23      6.60 o
  11   3   0        2.35        2.69      4.14 o
  12   3   0       14.80       15.69      6.23 o
  13   3   0        0.00       -6.20      6.20 o
  14   3   0        2.10       13.43     14.32 o
  15   3   0        0.18       31.25     14.73 o
   0   4   0      105.68       83.83      2.37 o
   1   4   0       51.30       69.92      1.57 o
   2   4   0      106.46      131.12      2.11 o
   3   4   0       46.36       60.96      1.71 o
   4   4   0      631.80      694.30      9.22 o
   5   4   0      354.53      321.25      5.03 o
   6   4   0     3030.67     2856.29     23.37 o
   7   4   0     1044.91     1080.89     10.83 o
   8   4   0      152.86      159.21      5.34 o
   9   4   0      808.15      732.85     17.96 o
  10   4   0       20.21       27.67      5.74 o
  11   4   0       51.49       60.62      6.47 o
  12   4   0       47.94       41.18      5.24 o
  13   4   0       40.69       45.89      8.85 o
  14   4   0       26.48       52.74     17.33 o
  15   4   0       14.10       49.07     35.29 o
   1   5   0      273.14      354.70      3.90 o
   2   5   0      356.82      428.90     10.05 o
   3   5   0        5.52        3.04      0.96 o
   4   5   0      522.96      505.40      5.33 o
   5   5   0      424.91      461.15      5.68 o
   6   5   0      260.07      254.15      5.31 o
   7   5   0        2.56        4.02      1.64 o
   8   5   0       15.99       12.79      2.81 o
   9   5   0       59.38       60.99      6.19 o
  10   5   0       20.10       29.13      5.53 o
  11   5   0       53.23       57.97      7.09 o
  12   5   0        5.81        6.56      4.12 o
  13   5   0        0.05        7.92      9.36 o
  14   5   0        2.83        1.23     18.15 o
  15   5   0        0.00       19.15     12.21 o
   0   6   0      817.49      856.52     11.02 o
   1   6   0      568.17      507.61      6.16 o
   2   6   0      622.51      561.88      5.75 o
   3   6   0      460.44      409.84      4.57 o
   4   6   0      429.82      385.79      4.64 o
   5   6   0      434.70      400.89      5.07 o
   6   6   0      629.61      598.07      7.60 o
   7   6   0       48.58       62.13      3.86 o
   8   6   0      318.02      325.95     10.49 o
   9   6   0      215.96      179.54     12.22 o
  10   6   0      146.15      188.94     14.47 o
  11   6   0      108.18      111.11     14.05 o
  12   6   0       68.16       76.07     13.89 o
  13   6   0       75.82       99.97     41.95 o
  14   6   0       11.54       13.96     12.75 o
   1   7   0      235.88      218.01      3.53 o
   2   7   0      289.77      344.66      4.41 o
   3   7   0      180.40      210.56      3.50 o
   4   7   0       66.07       74.84      2.41 o
   5   7   0      214.92      207.78      4.39 o
   6   7   0      503.75      435.85      8.44 o
   7   7   0       10.38        7.66      2.86 o
   8   7   0       22.01       32.90      8.12 o
   9   7   0       13.54        4.59      3.85 o
  10   7   0        5.05       10.18      4.37 o
  11   7   0        0.94       -4.97      4.97 o
  12   7   0        1.50       -7.76      9.26 o
  13   7   0        2.01       -4.11     14.52 o
  14   7   0        0.42       18.65     11.41 o
   0   8   0     1209.32     1241.92     16.61 o
   1   8   0     1572.85     1563.86     13.91 o
   2   8   0      984.81      872.91      9.09 o
   3   8   0     1185.31     1095.27     11.04 o
   4   8   0      794.50      740.30     10.43 o
   5   8   0      561.01      521.66      9.71 o
   6   8   0       29.32       28.35      3.57 o
   7   8   0       63.64       69.39      8.23 o
   8   8   0      107.73       97.83      9.86 o
   9   8   0       52.88       46.79      8.56 o
  10   8   0       38.13       35.40      6.65 o
  11   8   0       42.84       45.47     10.05 o
  12   8   0       34.75       19.25     13.43 o
  13   8   0       10.77       12.46     17.98 o
   1   9   0       14.25        4.18      1.75 o
   2   9   0       18.66       27.97      2.32 o
   3   9   0       29.03       25.45      2.62 o
   4   9   0       41.77       51.32      4.08 o
   5   9   0       38.78       42.45      7.87 o
   6   9   0        9.68        1.77      4.66 o
   7   9   0       32.60       37.49      5.04 o
   8   9   0       81.12       77.00      7.94 o
   9   9   0        4.84       -2.56      7.45 o
  10   9   0        3.31       -2.97      5.75 o
  11   9   0        0.04       -4.58      9.92 o
  12   9   0        0.65        8.92      6.72 o
   0  10   0       23.99       -2.37      5.37 o
   1  10   0       44.23       39.40      6.35 o
   2  10   0      149.62      172.15      8.41 o
   3  10   0      174.64      173.49      8.34 o
   4  10   0      436.88      394.41     11.08 o
   5  10   0      217.26      207.94     12.02 o
   6  10   0      105.03      113.33      8.42 o
   7  10   0      143.42      138.76      8.99 o
   8  10   0      128.52      107.06     18.34 o
   9  10   0       58.10       80.87     13.86 o
  10  10   0       31.20       30.43     11.11 o
  11  10   0       33.85       56.64     33.41 o
   1  11   0        0.09       -2.92      2.92 o
   2  11   0        1.51       -1.56      2.99 o
   3  11   0        0.23       -4.11      4.11 o
   4  11   0        1.11       -4.93      5.49 o
   5  11   0        1.59        4.97      4.96 o
   6  11   0        2.87        6.50     10.17 o
   7  11   0       10.35        3.53      5.78 o
   8  11   0        0.16       16.76      6.70 o
   9  11   0        1.10       13.78     10.77 o
  10  11   0        0.85        0.61      9.27 o
   0  12   0       86.05       77.47     11.93 o
   1  12   0      101.03      105.87     11.71 o
   2  12   0      106.89      134.55     12.71 o
   3  12   0       66.52       70.05      7.58 o
   4  12   0       50.65       42.42      6.48 o
   5  12   0       24.15       23.09      8.58 o
   6  12   0        1.04       -4.41     11.73 o
   7  12   0        5.31       12.29     12.63 o
   8  12   0       12.36        8.39      9.00 o
   9  12   0       10.82       11.20      5.35 o
   1  13   0        0.99       -4.11      4.76 o
   2  13   0        7.53       -0.79      8.19 o
   3  13   0        7.43       13.78      7.62 o
   4  13   0        3.97       11.16     12.65 o
   5  13   0        1.21        8.52     13.11 o
   6  13   0        0.04       -6.16      7.09 o
   7  13   0        4.98        6.27      8.81 o
   0  14   0       57.98       67.53     29.68 o
   1  14   0       57.20       78.30     10.99 o
   2  14   0       51.08       57.86      7.49 o
   3  14   0       42.12       40.13     11.38 o
   4  14   0       33.65       36.40     11.01 o
 -16   1   1       36.79       67.80     17.54 o
 -15   1   1        2.16       -3.86     22.18 o
 -14   1   1       37.45       54.63     14.67 o
 -13   1   1      208.04      239.73     13.91 o
 -12   1   1        5.10       -3.54      4.02 o
 -11   1   1       32.08       32.40      4.20 o
 -10   1   1      282.82      266.39      8.15 o
  -9   1   1      568.54      542.78      7.17 o
  -8   1   1      268.30      308.34      4.77 o
  -7   1   1        1.86        3.24      1.20 o
  -6   1   1        4.24        1.61      1.48 o
  -5   1   1        8.80        2.98      0.90 o
  -4   1   1        3.64        3.57      0.78 o
  -3   1   1     1369.23     1447.10     11.10 o
  -2   1   1     2022.33     2362.27     15.27 o
  -1   1   1     7335.98     8340.93     56.14 o
   0   1   1     4352.50     5440.03     33.57 o
   1   1   1     3564.96     3980.89     28.54 o
   2   1   1    18455.20    19458.36    131.35 o
   3   1   1     4618.92     4784.50     31.67 o
   4   1   1     3224.85     3223.05     21.78 o
   5   1   1     1721.83     1488.15     12.21 o
   6   1   1     1362.24     1262.68     10.76 o
   7   1   1      932.08      882.90      8.90 o
   8   1   1      886.26      808.94      9.01 o
   9   1   1       43.11       28.72      2.88 o
  10   1   1       19.88       15.88      4.12 o
  11   1   1       21.55       29.47      6.94 o
  12   1   1      183.77      207.39     11.90 o
  13   1   1       22.22       10.10      8.54 o
  14   1   1       51.01       79.49     17.40 o
  15   1   1       19.65       51.02     17.68 o
 -16   2   1        0.03       21.73     15.39 o
 -15   2   1       30.52       49.41     18.25 o
 -14   2   1        1.63        9.60     11.11 o
 -13   2   1      110.32      128.42      9.74 o
 -12   2   1        0.00        0.12      3.90 o
 -11   2   1        9.82       14.25      4.47 o
 -10   2   1       10.73       10.64      2.88 o
  -9   2   1       12.28       11.15      1.95 o
  -8   2   1      157.13      148.32      3.71 o
  -7   2   1       18.05       22.59      1.40 o
  -6   2   1       86.51       95.70      2.41 o
  -5   2   1     1559.86     1623.18     11.88 o
  -4   2   1     2352.97     2492.49     16.35 o
  -3   2   1      360.20      321.68      3.05 o
  -2   2   1      120.13       84.48      1.54 o
  -1   2   1     6942.18     8319.75     48.29 o
   0   2   1      239.62      287.29      2.39 o
   1   2   1    10913.60    13161.46     77.91 o
   2   2   1      326.56      417.80      3.94 o
   3   2   1     1487.94     1540.06     11.41 o
   4   2   1     4030.50     3980.60     29.42 o
   5   2   1      608.28      616.88     11.70 o
   6   2   1      586.65      622.54     11.08 o
   7   2   1      319.62      313.08      4.86 o
   8   2   1      349.27      313.11      5.63 o
   9   2   1       76.42       58.02      4.68 o
  10   2   1       86.39       79.07      6.14 o
  11   2   1       14.79       10.32      4.88 o
  12   2   1       12.59       16.51      8.14 o
  13   2   1        1.80       -6.65      6.65 o
  14   2   1       10.48       40.72     15.16 o
  15   2   1        0.71       -1.18     13.94 o
 -16   3   1       11.00       24.20     14.51 o
 -15   3   1       28.53       43.58     26.82 o
 -14   3   1       52.47       80.04     15.31 o
 -13   3   1       49.98       56.00      7.69 o
 -12   3   1       24.40       32.60      4.66 o
 -11   3   1        0.89       -4.33      4.33 o
 -10   3   1      674.17      672.82     12.87 o
  -9   3   1      300.67      297.77      7.11 o
  -8   3   1      494.35      516.08      5.94 o
  -7   3   1     1910.10     1797.78     14.37 o
  -6   3   1     3012.72     2717.90     21.29 o
  -5   3   1     1039.06     1006.47     11.74 o
  -4   3   1     8130.56     9293.43     70.35 o
  -3   3   1      274.38      347.06      3.68 o
  -2   3   1     7277.03     7710.41     46.40 o
  -1   3   1      326.35      356.61      3.14 o
   0   3   1      193.06      263.23      2.65 o
   1   3   1     4008.31     4471.66     29.18 o
   2   3   1     1059.18      933.95      6.81 o
   3   3   1      869.65      995.49      7.75 o
   4   3   1        9.92        4.30      1.16 o
   5   3   1      987.78      876.74      8.50 o
   6   3   1     1066.77      963.67      9.78 o
   7   3   1      754.57      707.78      8.25 o
   8   3   1      609.51      590.99      9.53 o
   9   3   1      791.78      737.19     17.14 o
  10   3   1        1.80        1.84      3.91 o
  11   3   1      162.87      145.91      9.85 o
  12   3   1       31.76       33.86      7.16 o
  13   3   1       44.62       43.94     11.15 o
  14   3   1       13.88       20.31     15.85 o
  15   3   1        7.04       20.13     13.72 o
 -15   4   1        0.12       11.93     16.13 o
 -14   4   1        3.55       36.50     14.05 o
 -13   4   1        2.19       12.14     10.35 o
 -12   4   1       62.68       51.65      5.61 o
 -11   4   1       84.65       68.78      6.72 o
 -10   4   1        3.24        8.65      3.97 o
  -9   4   1        1.53        0.03      2.38 o
  -8   4   1        0.02       -1.33      1.33 o
  -7   4   1        0.12        1.09      1.15 o
  -6   4   1     1268.66     1332.49     11.70 o
  -5   4   1       82.55       81.90      2.32 o
  -4   4   1      645.79      658.23     11.83 o
  -3   4   1      162.16      164.85      2.46 o
  -2   4   1     5905.47     6822.10     39.74 o
  -1   4   1      507.42      510.60      4.39 o
   0   4   1      966.33     1088.77      8.03 o
   1   4   1      186.44      170.93      2.22 o
   2   4   1      376.45      467.45      4.51 o
   3   4   1      446.45      585.09      5.28 o
   4   4   1      210.36      218.68      2.91 o
   5   4   1       71.79       66.53      2.39 o
   6   4   1       49.58       63.39      2.64 o
   7   4   1      336.62      365.40      6.44 o
   8   4   1       39.66       38.02      4.29 o
   9   4   1      135.27      125.00      7.17 o
  10   4   1        1.45        3.32      6.87 o
  11   4   1       94.90       93.66      7.50 o
  12   4   1        2.87        5.26      5.90 o
  13   4   1        0.31       -0.60      8.72 o
  14   4   1        1.63       23.86     15.89 o
  15   4   1        0.53       31.30     14.12 o
 -15   5   1        9.24       15.57     12.08 o
 -14   5   1       49.39       83.49     20.37 o
 -13   5   1       51.58       59.24     14.10 o
 -12   5   1       38.72       41.75      6.46 o
 -11   5   1      149.14      164.06      9.32 o
 -10   5   1      334.04      286.95     13.23 o
  -9   5   1      358.36      302.71     14.25 o
  -8   5   1       16.21       26.58      5.72 o
  -7   5   1     1283.59     1224.39     12.12 o
  -6   5   1      587.25      535.59      6.25 o
  -5   5   1     3066.15     3099.25     22.59 o
  -4   5   1     1864.00     2083.83     16.19 o
  -3   5   1     5044.13     5438.08     34.72 o
  -2   5   1     3431.82     3399.56     23.00 o
  -1   5   1     1280.82     1322.95     10.22 o
   0   5   1      549.21      523.40      5.06 o
   1   5   1      442.11      403.80      5.77 o
   2   5   1      232.94      215.81      3.08 o
   3   5   1        2.40        3.66      0.98 o
   4   5   1       10.19        8.19      1.11 o
   5   5   1      419.03      370.88      4.77 o
   6   5   1      572.34      512.60      6.82 o
   7   5   1      106.83      113.67      4.30 o
   8   5   1     1177.34     1083.57     18.40 o
   9   5   1      194.35      168.78      8.10 o
  10   5   1      170.97      174.55     11.65 o
  11   5   1       16.51       23.99      7.27 o
  12   5   1       91.62      107.39     15.50 o
  13   5   1       39.29       49.72     15.49 o
  14   5   1       17.96       31.84     13.65 o
 -14   6   1       11.57       26.18     13.08 o
 -13   6   1        1.70       -5.85     10.06 o
 -12   6   1        4.48       -4.96      7.76 o
 -11   6   1        0.68        0.93      5.71 o
 -10   6   1       38.57       35.06      5.71 o
  -9   6   1       60.99       53.22      7.42 o
  -8   6   1       23.03       23.30      3.07 o
  -7   6   1       34.77       26.25      3.60 o
  -6   6   1      120.01      109.60      3.21 o
  -5   6   1      176.43      149.30      3.29 o
  -4   6   1        3.95       -0.84      0.84 o
  -3   6   1        1.84        1.99      0.91 o
  -2   6   1       40.78       39.13      1.83 o
  -1   6   1       16.57       45.27      2.34 o
   0   6   1     2266.53     2603.60     18.21 o
   1   6   1     1750.41     1756.27     12.81 o
   2   6   1      868.43     1015.68      8.74 o
   3   6   1        2.18        1.87      0.93 o
   4   6   1        1.08       -0.48      0.93 o
   5   6   1      305.23      336.86      4.63 o
   6   6   1        1.93       -0.53      1.32 o
   7   6   1       18.45       13.59      2.75 o
   8   6   1        1.75       -0.64      2.77 o
   9   6   1       71.51       62.84      8.38 o
  10   6   1       14.10        5.66      3.94 o
  11   6   1       30.81       27.83      8.43 o
  12   6   1        1.52        0.56      9.22 o
  13   6   1        3.02       12.48     27.43 o
  14   6   1        0.52       13.51     17.75 o
 -14   7   1        8.99       19.13      7.84 o
 -13   7   1       15.63       13.18      7.75 o
 -12   7   1       27.86       30.92      8.16 o
 -11   7   1       95.81       88.36     10.77 o
 -10   7   1      220.23      189.59     16.87 o
  -9   7   1      129.70      140.03     13.60 o
  -8   7   1      167.28      164.96      7.82 o
  -7   7   1       12.28       11.85      3.44 o
  -6   7   1      189.80      201.35      5.62 o
  -5   7   1      237.64      250.31      4.79 o
  -4   7   1      123.10      119.49      2.75 o
  -3   7   1       70.15       57.38      2.06 o
  -2   7   1      206.87      165.50      3.58 o
  -1   7   1      421.97      395.13      4.88 o
   0   7   1     1589.87     1636.29     12.59 o
   1   7   1     1305.93     1245.28     10.76 o
   2   7   1     1311.96     1355.19     11.95 o
   3   7   1     1085.41     1096.98      9.52 o
   4   7   1      485.67      457.70      6.21 o
   5   7   1      353.09      355.95      6.85 o
   6   7   1       86.75       84.04      4.12 o
   7   7   1      116.43      101.36      6.38 o
   8   7   1      169.99      182.19     10.62 o
   9   7   1      113.02      104.33      7.62 o
  10   7   1       66.98       61.20      8.26 o
  11   7   1       48.51       44.69     10.81 o
  12   7   1       79.49       65.11     13.46 o
  13   7   1       45.86       45.27     14.38 o
 -13   8   1        0.04        1.32      6.97 o
 -12   8   1        0.30        0.31      7.54 o
 -11   8   1       24.62       27.17      7.01 o
 -10   8   1       20.16       22.07      8.38 o
  -9   8   1       20.03       29.86      7.22 o
  -8   8   1       16.56       22.85      6.19 o
  -7   8   1       10.43        2.57      4.33 o
  -6   8   1       64.39       52.74      4.22 o
  -5   8   1       17.84       26.10      2.61 o
  -4   8   1       39.94       28.81      4.82 o
  -3   8   1       94.91       74.82      2.84 o
  -2   8   1       19.29       14.01      1.54 o
  -1   8   1        0.01       -0.69      1.46 o
   0   8   1      110.51      106.48      2.92 o
   1   8   1       38.94       37.23      2.00 o
   2   8   1       31.07       27.59      2.03 o
   3   8   1       14.78       17.26      3.22 o
   4   8   1      131.21      147.56      4.19 o
   5   8   1      122.04      131.16      4.53 o
   6   8   1        1.95       -3.18      3.18 o
   7   8   1        9.50       11.33      3.74 o
   8   8   1       29.82       26.33      4.70 o
   9   8   1        0.35        1.57      4.20 o
  10   8   1        3.13        6.91      5.53 o
  11   8   1        1.80        9.93     22.66 o
  12   8   1        0.29       -6.86      6.86 o
  13   8   1        0.01       10.77     23.59 o
 -12   9   1       25.59       29.96     15.24 o
 -11   9   1       30.49       15.83     13.30 o
 -10   9   1       17.31       27.15      6.28 o
  -9   9   1       22.80       20.65      6.10 o
  -8   9   1       11.14        5.22      4.30 o
  -7   9   1        1.11       -4.25      4.27 o
  -6   9   1       94.60       97.66      6.21 o
  -5   9   1      394.81      380.20     14.59 o
  -4   9   1      408.33      354.02      7.83 o
  -3   9   1      156.14      118.56      5.02 o
  -2   9   1      204.33      189.01      4.64 o
  -1   9   1      193.99      202.07      5.15 o
   0   9   1      287.55      258.88      5.03 o
   1   9   1      276.80      253.99      5.02 o
   2   9   1      250.17      249.35      5.52 o
   3   9   1      427.73      421.61      6.89 o
   4   9   1      715.70      732.46     11.18 o
   5   9   1       80.30      105.85     15.37 o
   6   9   1       46.51       49.10      6.18 o
   7   9   1      132.18      120.14      8.84 o
   8   9   1      153.44      172.70     19.39 o
   9   9   1       62.49       59.72     11.34 o
  10   9   1       27.73       30.39     11.06 o
  11   9   1       29.38       23.54     25.80 o
  12   9   1        5.78       13.74      7.18 o
 -11  10   1        0.05       11.18      8.68 o
 -10  10   1        1.07       -1.96     17.86 o
  -9  10   1        2.50        0.24      4.69 o
  -8  10   1        1.03        3.54      4.71 o
  -7  10   1        0.17       -2.06      3.55 o
  -6  10   1        1.03       -4.43      4.52 o
  -5  10   1       27.73       22.78      5.03 o
  -4  10   1       41.16       37.57      6.16 o
  -3  10   1       14.08       14.36      4.64 o
  -2  10   1        4.78       -4.75      4.75 o
  -1  10   1        0.27       -5.37      5.37 o
   0  10   1        5.32       -4.07      4.07 o
   1  10   1        8.26        1.81      6.40 o
   2  10   1        0.41       15.62      5.80 o
   3  10   1       26.23       18.95      6.08 o
   4  10   1       32.29       38.73      5.32 o
   5  10   1       24.19       19.97      5.39 o
   6  10   1        5.00        1.29      7.18 o
   7  10   1        0.34       -4.75      4.75 o
   8  10   1        0.01       -3.60      5.02 o
   9  10   1        0.35       10.40      5.86 o
  10  10   1        0.87       16.49     20.33 o
  11  10   1        1.72        6.31     12.68 o
 -10  11   1       11.93       32.23     24.92 o
  -9  11   1       42.17       39.81     18.46 o
  -8  11   1       48.12       40.36      7.56 o
  -7  11   1       82.06      112.27     16.13 o
  -6  11   1      227.03      269.48     18.58 o
  -5  11   1      474.13      449.15     17.03 o
  -4  11   1      284.96      267.70     11.21 o
  -3  11   1      154.49      143.57     10.90 o
  -2  11   1       61.54       60.22      5.72 o
  -1  11   1       30.41       16.76      4.05 o
   0  11   1        7.84       -2.88      3.28 o
   1  11   1       80.44       78.46     10.16 o
   2  11   1       76.43       87.57      5.90 o
   3  11   1      234.65      212.51      9.39 o
   4  11   1      251.60      231.71     10.77 o
   5  11   1       68.21       79.10     10.62 o
   6  11   1       70.57       78.51     10.09 o
   7  11   1       68.01       76.02      9.84 o
   8  11   1       49.89       66.89     13.80 o
   9  11   1       31.52       30.92     15.50 o
  10  11   1       29.67       44.42     12.52 o
  -9  12   1        0.01       -5.97      8.91 o
  -8  12   1        1.08       11.35     11.22 o
  -7  12   1        1.81       19.84     16.33 o
  -6  12   1        1.08       -1.33      7.41 o
  -5  12   1        5.70       -6.34      6.48 o
  -4  12   1        0.04       -2.28      4.42 o
  -3  12   1        0.62       -2.98      7.57 o
  -2  12   1        9.73       -2.15      6.40 o
  -1  12   1        5.41       -4.20      4.20 o
   0  12   1        2.94       -3.79      3.79 o
   1  12   1       10.10       -0.37      4.42 o
   2  12   1       10.14        4.25      6.08 o
   3  12   1        4.36        1.87      4.76 o
   4  12   1        4.95       -2.90      5.04 o
   5  12   1        0.12        4.31      5.96 o
   6  12   1        0.87       13.50     30.30 o
   7  12   1        0.94       17.09     18.74 o
   8  12   1        3.86       13.90      8.13 o
  -7  13   1        3.16       13.70      8.99 o
  -6  13   1       22.42       33.25      8.94 o
  -5  13   1       28.98       19.53     20.18 o
  -4  13   1       20.95       23.10     16.51 o
  -3  13   1       23.36       17.80      8.08 o
  -2  13   1       47.50       40.27     10.14 o
  -1  13   1       64.84       66.56      8.89 o
   0  13   1      101.54      108.95     14.26 o
   1  13   1      135.92      169.88     15.15 o
   2  13   1      159.99      189.93     24.07 o
   3  13   1      127.75       99.79     12.27 o
   4  13   1       79.87      107.00     10.02 o
   5  13   1       25.20       45.70      9.43 o
   6  13   1       10.24        8.61     10.63 o
  -4  14   1        1.27        8.62      6.26 o
  -3  14   1        6.65        8.80      8.10 o
  -2  14   1        5.59        5.49      7.55 o
  -1  14   1        1.10        6.51      5.69 o
   0  14   1        6.38       -0.26      6.75 o
   1  14   1        4.60        1.32      7.44 o
   2  14   1        0.07        4.07      6.73 o
   3  14   1        1.03       11.72     10.88 o
   4  14   1        1.44       42.35     10.89 o
 -16   0   2       35.25       23.39     21.78 o
 -15   0   2        4.19       -0.81     19.36 o
 -14   0   2      360.38      356.01     42.35 o
 -13   0   2        8.14       13.12      8.67 o
 -12   0   2       45.79       55.79     11.90 o
 -11   0   2      104.36      102.58      7.65 o
 -10   0   2      389.04      400.37     25.56 o
  -9   0   2     1041.23      998.29     15.99 o
  -8   0   2     1843.70     1948.20     22.65 o
  -7   0   2      304.80      291.71      5.78 o
  -6   0   2      374.87      325.57      6.33 o
  -5   0   2      302.01      305.67      5.04 o
  -4   0   2     1575.08     1538.55     15.25 o
  -3   0   2     1937.98     2211.71     20.30 o
  -2   0   2    12183.59    13407.56    119.69 o
  -1   0   2    14594.05    17953.78    151.15 o
   0   0   2     2522.91     2662.76     23.85 o
   1   0   2      531.67      524.15      5.61 o
   2   0   2     7440.08     7731.91     77.38 o
   3   0   2     9073.10     9597.29     94.60 o
   4   0   2    13497.08    14918.65    159.08 o
   5   0   2     8061.75     8231.65     90.93 o
   6   0   2      277.37      269.01      7.55 o
   7   0   2     1913.06     1931.19     20.82 o
   8   0   2       95.50       97.95      5.15 o
   9   0   2       24.24       31.15      5.64 o
  10   0   2        1.01        0.87      5.27 o
  11   0   2      115.53       96.86     16.11 o
  12   0   2       21.59       18.46      9.17 o
  13   0   2       19.40       28.23     18.96 o
  14   0   2        6.08       20.17     23.80 o
  15   0   2        4.32        9.28     22.59 o
 -16   1   2       12.67       11.59     24.00 o
 -15   1   2        1.17        3.37     14.10 o
 -14   1   2       33.50       29.21      8.85 o
 -13   1   2       21.70       13.66      5.00 o
 -12   1   2        1.78       -2.30      4.19 o
 -11   1   2        7.46        9.98      3.05 o
 -10   1   2        0.14        5.77      4.02 o
  -9   1   2      105.97      102.53      3.50 o
  -8   1   2      191.27      190.48      4.05 o
  -7   1   2       48.99       38.68      2.19 o
  -6   1   2       44.01       50.08      1.93 o
  -5   1   2     1264.78     1428.44     10.24 o
  -4   1   2      386.43      441.52      4.01 o
  -3   1   2    14915.56    17295.33    107.94 o
  -2   1   2      870.87      885.14      7.04 o
  -1   1   2     1381.21     1619.11     12.99 o
   0   1   2     3139.29     3230.26     19.46 o
   1   1   2     1636.45     1710.80     11.19 o
   2   1   2     2591.23     2658.74     21.93 o
   3   1   2      951.64      984.62      8.50 o
   4   1   2      508.66      590.89      6.00 o
   5   1   2       27.18       20.51      2.02 o
   6   1   2      907.01      901.79     10.29 o
   7   1   2      171.31      143.28      5.02 o
   8   1   2      702.83      661.23      8.19 o
   9   1   2       27.88       25.25      4.37 o
  10   1   2      176.87      176.35     11.34 o
  11   1   2        0.05        1.30      7.80 o
  12   1   2        2.03       11.15      6.81 o
  13   1   2        5.76       -3.83     10.05 o
  14   1   2        0.00       18.93     15.45 o
  15   1   2        0.98       -5.02     13.94 o
 -16   2   2        3.73        6.67     14.38 o
 -15   2   2       36.53       24.02     17.39 o
 -14   2   2       76.66       89.42     17.27 o
 -13   2   2       66.99       63.68      7.74 o
 -12   2   2        0.69        6.79      3.54 o
 -11   2   2      223.12      213.64      9.75 o
 -10   2   2      243.91      228.14      5.18 o
  -9   2   2      595.08      567.17      7.42 o
  -8   2   2     1090.07     1054.79      9.51 o
  -7   2   2      773.21      780.95      8.03 o
  -6   2   2        7.07        2.29      1.35 o
  -5   2   2     1238.11     1329.66     10.46 o
  -4   2   2      788.85      848.05      6.62 o
  -3   2   2       85.48       49.24      1.21 o
  -2   2   2    33145.54    37246.21    236.72 o
  -1   2   2     9624.96    11228.86     73.37 o
   0   2   2      187.71      165.96      1.70 o
   1   2   2        5.94        4.97      0.67 o
   2   2   2      714.06      864.76      7.10 o
   3   2   2       19.59       22.82      1.27 o
   4   2   2     1750.56     1844.91     15.32 o
   5   2   2      909.44      881.43      9.69 o
   6   2   2      855.50      755.21      9.56 o
   7   2   2      814.24      735.23     10.40 o
   8   2   2     1253.00     1147.44     15.91 o
   9   2   2       74.08       63.15      5.61 o
  10   2   2      293.43      292.95     11.74 o
  11   2   2      193.45      193.25     13.30 o
  12   2   2       64.34       56.87      7.46 o
  13   2   2       35.24       36.07     12.68 o
  14   2   2        9.02       31.91     15.70 o
  15   2   2        2.46        3.43     13.97 o
 -16   3   2        1.49       15.14     13.49 o
 -15   3   2        0.08        7.31     23.19 o
 -14   3   2        1.26        1.02      7.51 o
 -13   3   2       50.97       59.56      9.76 o
 -12   3   2       13.34       18.04      4.27 o
 -11   3   2        7.01       10.82      4.43 o
 -10   3   2        0.02        0.94      2.42 o
  -9   3   2       39.05       36.09      2.45 o
  -8   3   2        0.49        0.72      1.01 o
  -7   3   2       65.55       60.20      2.26 o
  -6   3   2      456.04      477.20      6.09 o
  -5   3   2     1476.07     1591.94     13.44 o
  -4   3   2     1274.34     1259.40      9.32 o
  -3   3   2        3.01        8.75      0.83 o
  -2   3   2      543.61      612.05      4.90 o
  -1   3   2      827.28      921.36      7.10 o
   0   3   2     1251.73     1466.65      9.33 o
   1   3   2      101.37      126.08      1.81 o
   2   3   2       87.48       82.12      1.62 o
   3   3   2      457.21      490.40      4.79 o
   4   3   2     1946.71     2139.02     26.47 o
   5   3   2      124.56      118.84      3.57 o
   6   3   2       32.11       23.00      1.72 o
   7   3   2       22.33       26.65      2.16 o
   8   3   2       22.67       20.16      3.38 o
   9   3   2      248.10      249.00      9.62 o
  10   3   2       17.15       19.59      8.00 o
  11   3   2       72.57       68.03      9.34 o
  12   3   2        1.77       -0.44      6.22 o
  13   3   2        2.96        7.11     10.69 o
  14   3   2        2.89        0.77     14.23 o
  15   3   2        0.51        2.42     12.39 o
 -16   4   2        4.70       20.64     16.13 o
 -15   4   2       30.33       43.55     14.91 o
 -14   4   2       50.00       69.80     12.00 o
 -13   4   2       31.41       26.95      5.17 o
 -12   4   2        9.03       12.91      3.72 o
 -11   4   2       95.61       89.26      6.48 o
 -10   4   2      183.18      190.05      8.75 o
  -9   4   2       77.34       84.16      3.71 o
  -8   4   2      582.44      574.94      6.67 o
  -7   4   2      688.98      638.46      7.20 o
  -6   4   2       15.64        7.51      1.17 o
  -5   4   2     1955.42     1814.79     14.34 o
  -4   4   2      234.38      300.11      5.52 o
  -3   4   2     1330.32     1359.64     10.56 o
  -2   4   2     4045.36     4299.50     25.07 o
  -1   4   2     1801.28     1893.87     12.44 o
   0   4   2      500.45      585.03      4.70 o
   1   4   2      199.57      189.24      2.38 o
   2   4   2      569.92      604.04      4.97 o
   3   4   2      825.67      905.29      9.15 o
   4   4   2     1941.66     1908.46     15.20 o
   5   4   2      689.99      661.73      7.52 o
   6   4   2      227.63      210.71      4.64 o
   7   4   2      185.01      162.54      5.02 o
   8   4   2      217.73      213.81      9.60 o
   9   4   2       99.99      102.50      7.90 o
  10   4   2      147.16      171.70     10.60 o
  11   4   2      126.03      133.55      9.30 o
  12   4   2       63.75       47.53     13.71 o
  13   4   2       72.99       96.90     17.54 o
  14   4   2       29.32       27.76     14.64 o
 -15   5   2        8.60        7.44     17.95 o
 -14   5   2        3.23       20.79     13.58 o
 -13   5   2        1.09       -2.87      6.11 o
 -12   5   2        9.71        9.56      4.23 o
 -11   5   2        1.93        0.17      3.51 o
 -10   5   2       15.89       12.52      4.92 o
  -9   5   2       28.97       33.30      3.99 o
  -8   5   2       61.67       85.64      8.17 o
  -7   5   2      828.32      838.84      9.69 o
  -6   5   2        0.03        2.57      1.76 o
  -5   5   2      462.30      429.35      5.09 o
  -4   5   2       44.75       50.49      2.42 o
  -3   5   2     1933.82     2178.96     16.92 o
  -2   5   2     2610.90     2935.49     25.30 o
  -1   5   2        0.89       -1.46      2.36 o
   0   5   2      185.89      173.26      3.02 o
   1   5   2        0.14       -1.85      1.85 o
   2   5   2       23.40       32.77      1.45 o
   3   5   2       37.29       31.41      1.69 o
   4   5   2       58.47       67.75      2.10 o
   5   5   2        9.03        9.61      1.38 o
   6   5   2      132.16      127.70      3.61 o
   7   5   2       96.92       92.23      4.77 o
   8   5   2        8.03        3.28      3.32 o
   9   5   2        1.14       44.75     13.21 o
  10   5   2      119.17      111.83      8.12 o
  11   5   2       12.76       12.44      4.56 o
  12   5   2        4.91       12.81      9.66 o
  13   5   2        0.05        7.55     12.40 o
  14   5   2        3.78       30.64     13.24 o
 -15   6   2        1.37       31.88     28.43 o
 -14   6   2       14.79       15.21     13.72 o
 -13   6   2        3.60        2.85      7.47 o
 -12   6   2       11.93        8.78      6.12 o
 -11   6   2       83.48       75.60      8.70 o
 -10   6   2      291.59      294.34     14.03 o
  -9   6   2      310.04      301.26     11.15 o
  -8   6   2      814.20      803.74     12.02 o
  -7   6   2       56.61       63.52      3.79 o
  -6   6   2     1257.72     1161.80     11.76 o
  -5   6   2      598.67      570.40      6.41 o
  -4   6   2      474.17      485.91      5.98 o
  -3   6   2      443.08      516.05      5.67 o
  -2   6   2      422.23      394.95      4.61 o
  -1   6   2     2515.81     2577.97     18.41 o
   0   6   2      713.41      656.63      6.09 o
   1   6   2      805.86      712.37      6.57 o
   2   6   2     1109.63     1041.65      9.73 o
   3   6   2     1292.96     1242.43     10.83 o
   4   6   2      813.27      749.31      7.20 o
   5   6   2       84.04       76.42      2.79 o
   6   6   2       21.20       11.57      3.50 o
   7   6   2      271.52      257.66      8.34 o
   8   6   2       10.57        3.81      5.68 o
   9   6   2      130.11      114.98      8.70 o
  10   6   2       60.23       52.74      7.79 o
  11   6   2       41.35       47.81      9.90 o
  12   6   2       49.90       81.39     14.86 o
  13   6   2       22.18       20.36     14.52 o
 -14   7   2        1.21        2.06      9.40 o
 -13   7   2        0.29       -6.25      6.25 o
 -12   7   2        5.56       -5.35      5.35 o
 -11   7   2       38.10       25.32      7.69 o
 -10   7   2       57.04       44.32      7.41 o
  -9   7   2      123.17       97.93      9.53 o
  -8   7   2        0.30        1.23      3.09 o
  -7   7   2      281.52      242.01      9.23 o
  -6   7   2        5.45        3.54      2.69 o
  -5   7   2       29.24       43.95      2.03 o
  -4   7   2       16.85       26.48      1.71 o
  -3   7   2        1.46        4.03      1.21 o
  -2   7   2       97.15      105.65      2.64 o
  -1   7   2       89.58      121.09      2.46 o
   0   7   2       32.27       36.69      1.82 o
   1   7   2        9.57       10.86      1.28 o
   2   7   2        1.54        2.12      1.13 o
   3   7   2        0.17        0.39      1.18 o
   4   7   2      207.20      209.57      4.09 o
   5   7   2       14.37        8.69      4.44 o
   6   7   2       40.60       40.61      3.62 o
   7   7   2       20.52       27.58      4.24 o
   8   7   2        0.20       10.69      3.68 o
   9   7   2       10.96        2.43      5.00 o
  10   7   2       23.16       23.46      4.82 o
  11   7   2       19.98       21.82     12.75 o
  12   7   2        0.00       19.83     15.60 o
  13   7   2        4.70        8.23     12.17 o
 -13   8   2       47.91       49.74     10.52 o
 -12   8   2       28.56       16.33      7.30 o
 -11   8   2       59.29       56.93      8.62 o
 -10   8   2       39.61       41.65      6.35 o
  -9   8   2      249.60      226.65     12.27 o
  -8   8   2        4.61       18.31      6.36 o
  -7   8   2        4.74       -2.06      3.28 o
  -6   8   2      195.35      215.38      6.74 o
  -5   8   2      729.76      724.90     10.67 o
  -4   8   2      452.28      383.73      9.52 o
  -3   8   2      308.08      272.67      4.78 o
  -2   8   2      491.76      467.48      6.26 o
  -1   8   2      973.04      950.74      9.13 o
   0   8   2     1055.56      971.23      9.47 o
   1   8   2      444.82      366.13      5.45 o
   2   8   2     1076.47     1076.17     10.50 o
   3   8   2      995.85     1005.94     19.60 o
   4   8   2     1010.20     1005.63     14.26 o
   5   8   2        1.28       -0.15      3.79 o
   6   8   2       89.74       93.03      7.55 o
   7   8   2      133.21      135.55      7.90 o
   8   8   2       69.94       77.41      7.52 o
   9   8   2       37.97       23.03      6.78 o
  10   8   2       27.33       15.76      9.14 o
  11   8   2        7.72       -6.86      6.86 o
  12   8   2       10.73       13.66      9.09 o
 -13   9   2        2.77       10.85      7.46 o
 -12   9   2        0.00        3.09     10.61 o
 -11   9   2        0.04        4.56      6.64 o
 -10   9   2        0.02       13.47     11.67 o
  -9   9   2       88.54       78.65      9.62 o
  -8   9   2        1.76       -4.26      4.26 o
  -7   9   2        0.50       -2.87      3.66 o
  -6   9   2        0.00       -2.55      2.92 o
  -5   9   2       15.81       10.01      3.10 o
  -4   9   2       16.36       14.09      2.67 o
  -3   9   2        3.82        0.41      1.73 o
  -2   9   2       58.03       58.31      3.12 o
  -1   9   2       86.03       79.40      3.06 o
   0   9   2       19.10        9.55      1.90 o
   1   9   2       21.20       15.58      1.92 o
   2   9   2      143.28      170.48      5.19 o
   3   9   2        5.16        4.63      2.00 o
   4   9   2       42.26       57.13      6.44 o
   5   9   2       26.97       22.12      5.05 o
   6   9   2        4.32       10.27      4.46 o
   7   9   2       43.34       47.00      7.96 o
   8   9   2       18.09       34.73      6.03 o
   9   9   2        3.85       -1.12      5.16 o
  10   9   2        4.35       11.18      9.75 o
  11   9   2        0.54       -4.45      6.26 o
 -12  10   2       33.20       30.58      8.58 o
 -11  10   2        1.49        2.12      6.08 o
 -10  10   2       26.78       10.39     11.67 o
  -9  10   2       41.59       28.87      6.19 o
  -8  10   2       22.17       19.01      4.67 o
  -7  10   2       33.81       26.28      5.03 o
  -6  10   2      237.90      231.98      9.34 o
  -5  10   2      516.46      458.18     11.87 o
  -4  10   2      447.65      423.28     11.13 o
  -3  10   2      285.74      263.44      9.03 o
  -2  10   2      139.90      120.20      5.83 o
  -1  10   2       69.13       46.13      5.41 o
   0  10   2      105.13       71.29      5.56 o
   1  10   2      110.14      110.04      7.98 o
   2  10   2       23.87       23.40      3.53 o
   3  10   2      358.44      348.95     10.98 o
   4  10   2       52.93       49.32      5.02 o
   5  10   2       38.18       52.86      6.71 o
   6  10   2       63.13       71.15      8.74 o
   7  10   2      138.45      175.21     15.44 o
   8  10   2      148.42      163.54     16.24 o
   9  10   2       77.64      102.06     17.87 o
  10  10   2       65.11       50.38     11.59 o
 -11  11   2        3.04       14.13      6.75 o
 -10  11   2        1.00        3.26      6.74 o
  -9  11   2        0.60       -2.54      9.09 o
  -8  11   2        5.33        7.20      4.85 o
  -7  11   2        1.33       -1.03      6.04 o
  -6  11   2        0.17        8.14      6.29 o
  -5  11   2        1.63        2.35      6.03 o
  -4  11   2       28.97       20.35      6.75 o
  -3  11   2       20.98        9.25      5.45 o
  -2  11   2        8.43        1.32      3.33 o
  -1  11   2       21.74        9.81      3.68 o
   0  11   2        3.01        0.75      3.77 o
   1  11   2       12.89        3.85      3.82 o
   2  11   2      102.74      131.43      7.53 o
   3  11   2       28.74       21.49      5.25 o
   4  11   2       10.78        3.59      4.86 o
   5  11   2        3.68       -2.67      5.60 o
   6  11   2        3.36       -1.78      6.07 o
   7  11   2        0.08       -3.96      5.91 o
   8  11   2        1.25       24.40     16.72 o
   9  11   2        6.61        4.99     10.94 o
  -9  12   2       32.84       45.35     10.24 o
  -8  12   2       14.47       47.56     11.65 o
  -7  12   2       31.26       67.92     17.13 o
  -6  12   2       59.87       54.77     11.36 o
  -5  12   2       54.05       33.46      7.17 o
  -4  12   2       58.62       59.74      8.63 o
  -3  12   2       46.40       49.43      6.16 o
  -2  12   2       20.28       23.12      9.86 o
  -1  12   2        1.16       -4.09      4.09 o
   0  12   2       54.73       52.45      7.18 o
   1  12   2       57.03       91.80      7.36 o
   2  12   2       99.13       99.51      9.35 o
   3  12   2      140.85      136.64     15.99 o
   4  12   2       88.49       88.11      8.55 o
   5  12   2       53.38       80.04     11.52 o
   6  12   2       56.08       89.45     18.40 o
   7  12   2       49.10       78.02     13.51 o
   8  12   2       39.08       29.42      8.21 o
  -7  13   2        0.20       -1.88      6.20 o
  -6  13   2        0.42        8.93      6.24 o
  -5  13   2        0.17       -8.06     13.02 o
  -4  13   2        0.65        5.03     19.68 o
  -3  13   2        6.74       26.61      8.79 o
  -2  13   2        0.09       -6.27      6.27 o
  -1  13   2        3.58        0.00      5.53 o
   0  13   2       36.18       57.93     10.06 o
   1  13   2        3.27       17.62      9.78 o
   2  13   2        1.20        2.52      7.55 o
   3  13   2        0.88       25.41     11.62 o
   4  13   2        2.13       12.76     14.56 o
   5  13   2        0.92       11.01      6.46 o
   6  13   2        0.20        9.83      8.13 o
  -4  14   2       23.68       39.90     12.98 o
  -3  14   2       32.66       48.45     10.37 o
  -2  14   2       17.99       24.15      6.06 o
  -1  14   2       24.58       17.14      6.25 o
   0  14   2       23.26       15.11      7.09 o
   1  14   2       32.60       33.39      9.30 o
   2  14   2       36.76       55.10     13.57 o
   3  14   2       30.72       52.71     11.97 o
 -16   1   3        1.81        5.24     15.53 o
 -15   1   3      106.42      126.02     18.25 o
 -14   1   3       36.93       32.67      8.90 o
 -13   1   3       10.19        9.85      4.92 o
 -12   1   3      175.96      184.08      8.57 o
 -11   1   3      456.44      435.95     10.54 o
 -10   1   3      385.31      336.31     11.63 o
  -9   1   3      712.28      680.51      8.35 o
  -8   1   3      402.14      360.69      5.21 o
  -7   1   3       10.21       15.70      1.66 o
  -6   1   3      615.00      576.69      6.30 o
  -5   1   3      249.28      242.46      3.09 o
  -4   1   3     1030.03     1054.73      8.32 o
  -3   1   3       82.86       77.61      1.48 o
  -2   1   3     7793.16     8633.27     57.81 o
  -1   1   3     6875.50     8188.56     56.74 o
   0   1   3     3435.90     3816.04     22.47 o
   1   1   3     1782.12     1789.11     11.68 o
   2   1   3     3027.70     2881.15     17.82 o
   3   1   3      322.34      272.49      3.39 o
   4   1   3     2837.20     3078.10     23.17 o
   5   1   3      708.43      696.04      6.94 o
   6   1   3     1729.11     1772.58     15.74 o
   7   1   3     1926.82     1812.78     17.09 o
   8   1   3      104.58      100.27      4.37 o
   9   1   3      106.03       96.97      6.60 o
  10   1   3      354.53      303.73     36.21 o
  11   1   3      332.19      311.83     16.10 o
  12   1   3      160.72      164.35     12.38 o
  13   1   3       26.42        5.97     20.37 o
  14   1   3        8.53       24.51     26.82 o
 -16   2   3        0.03       -8.87     11.40 o
 -15   2   3        0.54       -6.98     12.12 o
 -14   2   3       38.53       35.59      8.51 o
 -13   2   3        0.10        0.24      4.59 o
 -12   2   3       13.49        7.54      4.00 o
 -11   2   3       14.03        8.35      3.27 o
 -10   2   3       30.17       35.08      2.95 o
  -9   2   3       45.50       36.20      2.00 o
  -8   2   3       44.64       63.15      2.31 o
  -7   2   3       56.13       76.29      2.20 o
  -6   2   3       44.63       51.28      2.30 o
  -5   2   3     1443.20     1511.72     12.33 o
  -4   2   3     3311.18     3539.36     24.78 o
  -3   2   3     1672.10     2042.48     14.02 o
  -2   2   3       46.85       45.35      1.08 o
  -1   2   3       75.92       97.25      1.44 o
   0   2   3       83.70       69.40      1.19 o
   1   2   3       33.73       33.94      0.95 o
   2   2   3        1.01        0.51      0.75 o
   3   2   3     2288.71     2386.91     16.90 o
   4   2   3     4843.06     4982.07     39.63 o
   5   2   3       18.38       22.86      2.24 o
   6   2   3      377.78      371.37      5.80 o
   7   2   3       10.57        9.52      2.15 o
   8   2   3      114.08      128.99      6.11 o
   9   2   3        0.13       -2.11      3.49 o
  10   2   3       77.97       68.11      7.61 o
  11   2   3       49.24       47.34      7.46 o
  12   2   3       30.39       35.75     11.89 o
  13   2   3       28.59       22.25     12.82 o
  14   2   3       12.60       15.79     14.10 o
 -16   3   3       19.59       61.43     27.43 o
 -15   3   3       28.56       25.28     19.56 o
 -14   3   3       35.81       32.79      6.80 o
 -13   3   3        1.60       -0.94      3.29 o
 -12   3   3      104.31       96.69      7.92 o
 -11   3   3      180.44      173.84      7.46 o
 -10   3   3      286.03      289.41      8.30 o
  -9   3   3      344.34      328.10      6.30 o
  -8   3   3     1345.52     1253.19     11.46 o
  -7   3   3     1712.56     1523.53     12.58 o
  -6   3   3     2513.41     2662.49     19.88 o
  -5   3   3     5238.06     5894.18     39.95 o
  -4   3   3      340.62      310.38      3.54 o
  -3   3   3     5650.96     5801.41     41.39 o
  -2   3   3     2790.03     2950.93     20.96 o
  -1   3   3      149.20      154.21      2.02 o
   0   3   3       57.22       56.75      1.25 o
   1   3   3      422.66      386.14      3.38 o
   2   3   3      751.93      911.13      7.00 o
   3   3   3      390.48      452.28      6.35 o
   4   3   3      353.22      294.67      4.18 o
   5   3   3     1716.86     1686.05     14.97 o
   6   3   3      543.43      541.33      7.21 o
   7   3   3      339.63      342.41      6.81 o
   8   3   3       26.85       28.75      4.18 o
   9   3   3        1.03       -1.90      3.70 o
  10   3   3       61.68       74.76      8.53 o
  11   3   3       40.34       50.61      7.58 o
  12   3   3       59.65       72.86     11.38 o
  13   3   3       29.44       47.40     30.05 o
  14   3   3        9.53        3.69     13.54 o
 -16   4   3        2.39       25.76     16.33 o
 -15   4   3        0.32        3.30     13.64 o
 -14   4   3        1.41        2.16     22.38 o
 -13   4   3        3.44       10.32      8.96 o
 -12   4   3       45.98       30.75      5.62 o
 -11   4   3        2.58        1.65      3.80 o
 -10   4   3       17.44       19.10      3.07 o
  -9   4   3       37.80       31.37      4.73 o
  -8   4   3       50.54       44.37      2.30 o
  -7   4   3      980.64      996.03      9.85 o
  -6   4   3       75.77       94.75      2.53 o
  -5   4   3      540.02      645.89      6.87 o
  -4   4   3      164.93      184.02      5.54 o
  -3   4   3     1276.78     1429.24     11.52 o
  -2   4   3      346.62      373.17      3.96 o
  -1   4   3      213.13      223.93      2.71 o
   0   4   3       77.65       67.60      1.51 o
   1   4   3       42.20       39.56      1.36 o
   2   4   3       20.39       22.65      2.15 o
   3   4   3      989.06     1090.41      9.44 o
   4   4   3      177.58      187.63      3.29 o
   5   4   3       13.35       10.79      1.31 o
   6   4   3      267.17      268.60      5.67 o
   7   4   3        1.78       -0.28      2.36 o
   8   4   3        6.78        4.51      3.20 o
   9   4   3      154.56      134.35     12.32 o
  10   4   3        4.48       -3.88      3.98 o
  11   4   3        1.96        9.55      5.13 o
  12   4   3        1.05        2.45     12.50 o
  13   4   3        1.05       18.15     20.97 o
  14   4   3        5.38       15.33     14.26 o
 -15   5   3       32.91       50.03     15.53 o
 -14   5   3       15.35       22.84     10.97 o
 -13   5   3       22.94        4.50     11.70 o
 -12   5   3       31.12       25.59      4.54 o
 -11   5   3      164.91      148.99      8.64 o
 -10   5   3       93.12       92.31      5.57 o
  -9   5   3      344.09      361.74      7.08 o
  -8   5   3      353.14      353.25      8.36 o
  -7   5   3      905.37      816.76      9.11 o
  -6   5   3     2447.78     2350.42     18.84 o
  -5   5   3      156.06      188.55      3.38 o
  -4   5   3     1170.89     1086.30     10.86 o
  -3   5   3     1201.67      990.56      8.53 o
  -2   5   3     2637.60     2842.29     20.12 o
  -1   5   3      726.99      775.16      6.97 o
   0   5   3     2014.63     2247.38     15.23 o
   1   5   3     1162.13     1228.00      9.56 o
   2   5   3      553.86      572.50      5.69 o
   3   5   3      207.04      214.66      3.10 o
   4   5   3      349.50      327.66      4.59 o
   5   5   3      251.18      209.39      4.27 o
   6   5   3      389.22      381.48      6.60 o
   7   5   3       28.14       27.14      3.83 o
   8   5   3       12.81       12.97      4.00 o
   9   5   3       14.49       10.80      6.70 o
  10   5   3       16.96       14.89      4.88 o
  11   5   3       31.70       31.13      7.05 o
  12   5   3       14.11       41.52     12.97 o
  13   5   3       27.50       39.41     15.83 o
  14   5   3        1.40       57.39     18.96 o
 -15   6   3        1.81       14.36     10.81 o
 -14   6   3        0.10       12.40     10.56 o
 -13   6   3       26.75       20.01      8.14 o
 -12   6   3       25.81       24.86     11.39 o
 -11   6   3       49.47       57.30      6.63 o
 -10   6   3        4.89        2.12      3.99 o
  -9   6   3       26.63       18.83      3.46 o
  -8   6   3      496.21      466.59      9.40 o
  -7   6   3      229.52      222.25      7.83 o
  -6   6   3       81.12      100.65      3.12 o
  -5   6   3      428.31      422.27      5.48 o
  -4   6   3      118.02      111.59      3.49 o
  -3   6   3      221.93      262.66      4.12 o
  -2   6   3        1.38        0.91      0.96 o
  -1   6   3      462.42      471.48      4.85 o
   0   6   3      313.33      265.62      3.64 o
   1   6   3      368.94      392.89      4.65 o
   2   6   3        2.13        1.14      0.90 o
   3   6   3      162.08      188.09      3.49 o
   4   6   3       53.94       61.64      2.05 o
   5   6   3      432.54      435.65      6.65 o
   6   6   3      103.95      120.74      4.66 o
   7   6   3       81.67       74.97      4.88 o
   8   6   3        0.10        0.44      3.28 o
   9   6   3      105.15      100.22      7.65 o
  10   6   3       65.89       52.58      6.47 o
  11   6   3        7.18       13.10      7.10 o
  12   6   3       11.74       12.91     14.87 o
  13   6   3        3.07        2.14     20.17 o
 -14   7   3       46.69       89.57     17.14 o
 -13   7   3       29.48        6.94      8.06 o
 -12   7   3       43.92       47.64      9.21 o
 -11   7   3        6.30       11.57      9.87 o
 -10   7   3       17.91       23.52      5.63 o
  -9   7   3       53.89       54.01      6.30 o
  -8   7   3       38.68       34.84      4.62 o
  -7   7   3      263.97      267.53      8.72 o
  -6   7   3      532.98      533.98      9.11 o
  -5   7   3      187.16      173.72      4.31 o
  -4   7   3      171.06      153.91      3.85 o
  -3   7   3      412.03      414.14      5.19 o
  -2   7   3     1026.97      954.83      8.88 o
  -1   7   3     1299.56     1341.20     10.33 o
   0   7   3      541.18      491.88      5.69 o
   1   7   3     1254.58     1163.80      9.62 o
   2   7   3     1046.96      989.05      9.15 o
   3   7   3     1216.78     1158.26     13.61 o
   4   7   3      423.78      363.59     10.32 o
   5   7   3      253.88      220.10      5.66 o
   6   7   3      956.10      907.46     14.68 o
   7   7   3      201.72      203.96     12.93 o
   8   7   3      101.71       93.88      6.25 o
   9   7   3       91.19       98.60      7.54 o
  10   7   3       45.15       50.29      8.55 o
  11   7   3       31.83       35.06      8.49 o
  12   7   3       19.06       22.42     14.41 o
  13   7   3        2.63       39.93     18.96 o
 -14   8   3       11.53       21.60      7.75 o
 -13   8   3        8.63       12.19      7.00 o
 -12   8   3        1.15        7.33      6.34 o
 -11   8   3       65.38       73.99     11.39 o
 -10   8   3       16.44       11.68      5.68 o
  -9   8   3       59.48       41.83      6.20 o
  -8   8   3       10.51        7.33      4.79 o
  -7   8   3      174.92      178.73      7.00 o
  -6   8   3      205.06      206.08      6.10 o
  -5   8   3      157.33      161.10      5.28 o
  -4   8   3        0.19       -0.96      3.60 o
  -3   8   3       26.53       24.25      2.65 o
  -2   8   3      132.38      146.15      3.76 o
  -1   8   3      411.41      411.61      5.72 o
   0   8   3      358.28      267.88      4.34 o
   1   8   3       62.88       49.84      2.67 o
   2   8   3        0.23        5.47      4.48 o
   3   8   3      491.08      513.36      8.96 o
   4   8   3       17.62       20.57      3.30 o
   5   8   3       22.88       17.14      3.97 o
   6   8   3        1.33        7.45      5.54 o
   7   8   3       21.64       11.42      4.36 o
   8   8   3        0.19       -3.20      3.20 o
   9   8   3        9.97       10.69      4.41 o
  10   8   3        1.55        0.79      6.01 o
  11   8   3        9.74        3.17     10.36 o
  12   8   3        0.00        2.77      9.02 o
 -13   9   3       42.72       42.63     17.54 o
 -12   9   3       31.57       28.52      9.27 o
 -11   9   3       10.30       31.58      7.07 o
 -10   9   3       88.21       70.34      7.74 o
  -9   9   3       59.87       56.30      7.52 o
  -8   9   3       64.43       52.65      6.59 o
  -7   9   3      178.81      172.95      7.62 o
  -6   9   3      260.83      232.56      9.29 o
  -5   9   3       81.92       59.71      4.83 o
  -4   9   3        6.90        1.86      2.26 o
  -3   9   3       12.26       16.84      2.14 o
  -2   9   3      103.42      121.54      3.90 o
  -1   9   3      365.13      318.09      5.46 o
   0   9   3      464.39      410.52      6.64 o
   1   9   3      475.68      464.34      6.69 o
   2   9   3      787.83      732.19     10.47 o
   3   9   3      823.13      800.93     14.22 o
   4   9   3      103.76       99.88      5.48 o
   5   9   3      173.61      173.17      9.66 o
   6   9   3      222.89      238.14      9.79 o
   7   9   3      154.33      156.99     13.92 o
   8   9   3       57.26       69.60      9.39 o
   9   9   3       87.04       89.11      8.33 o
  10   9   3       36.73       44.90     15.72 o
  11   9   3       21.32       12.37      7.21 o
 -12  10   3        0.00        0.70      7.95 o
 -11  10   3        9.74        6.70     10.19 o
 -10  10   3        1.37        8.79     18.08 o
  -9  10   3        4.50       -3.17      4.66 o
  -8  10   3        2.83       -0.24      4.09 o
  -7  10   3        0.80        3.67      3.58 o
  -6  10   3        0.68        4.02      3.90 o
  -5  10   3        6.78        5.45      3.66 o
  -4  10   3       17.81       18.73      5.61 o
  -3  10   3        5.14       -3.74      4.21 o
  -2  10   3       88.98       57.96      5.81 o
  -1  10   3      153.63      139.84      6.40 o
   0  10   3      260.14      254.08     10.34 o
   1  10   3        9.82       10.60      4.53 o
   2  10   3       69.94       48.10      4.65 o
   3  10   3       85.33      101.05      8.64 o
   4  10   3        0.48       -3.94      5.41 o
   5  10   3        6.16        3.99      4.54 o
   6  10   3       20.47       22.72      9.26 o
   7  10   3        7.90       -0.84      7.42 o
   8  10   3        0.55       16.42      7.10 o
   9  10   3        2.37       55.60     38.58 o
  10  10   3        8.67       33.34      7.41 o
 -11  11   3       26.56       20.23      9.99 o
 -10  11   3       31.17       19.97      8.33 o
  -9  11   3       13.01        2.17      9.90 o
  -8  11   3       51.32       66.56      8.02 o
  -7  11   3      120.40      136.50     10.29 o
  -6  11   3      170.82      172.79     12.59 o
  -5  11   3      179.70      165.57      8.78 o
  -4  11   3      222.32      223.72     12.12 o
  -3  11   3      276.80      260.29     15.04 o
  -2  11   3      157.40      136.72      6.64 o
  -1  11   3      200.17      162.44      7.15 o
   0  11   3      221.48      218.68      8.20 o
   1  11   3        9.77        7.49      3.82 o
   2  11   3       52.54       55.34      7.93 o
   3  11   3        1.88       -4.22      4.22 o
   4  11   3        0.79       -4.67      4.67 o
   5  11   3        3.66        9.10      6.10 o
   6  11   3       18.39        8.60     10.96 o
   7  11   3       49.94       63.22     27.33 o
   8  11   3       56.21      101.59     22.87 o
   9  11   3       42.14      112.26     13.58 o
  -9  12   3        7.76        2.52      6.87 o
  -8  12   3        6.23       43.23     12.07 o
  -7  12   3        0.10        5.11     13.56 o
  -6  12   3        0.00       10.18      5.39 o
  -5  12   3        0.75       -4.47      7.95 o
  -4  12   3       16.49       29.03      9.83 o
  -3  12   3       16.85        1.58      6.28 o
  -2  12   3        6.99        7.26     10.52 o
  -1  12   3       57.22       53.96      6.10 o
   0  12   3        0.82        8.29      5.20 o
   1  12   3       15.42       15.58      6.18 o
   2  12   3        4.60        4.03      4.14 o
   3  12   3       17.07       15.56      5.78 o
   4  12   3        7.32        5.73      7.85 o
   5  12   3        2.44       13.17     23.48 o
   6  12   3        0.04       22.65     17.13 o
   7  12   3        0.10        7.30     16.77 o
  -7  13   3      108.28      124.17     15.58 o
  -6  13   3       78.96       85.64     10.08 o
  -5  13   3       49.60       27.18     22.25 o
  -4  13   3       39.84       38.57     12.00 o
  -3  13   3       28.60       42.54     12.86 o
  -2  13   3       10.18       -0.32     10.26 o
  -1  13   3       43.65       38.55     10.52 o
   0  13   3       53.77       96.61     10.60 o
   1  13   3       68.28       84.81     19.99 o
   2  13   3       57.47       84.28      9.89 o
   3  13   3       39.79       51.60      8.58 o
   4  13   3       16.63       24.24      9.48 o
   5  13   3        4.27       13.10      6.96 o
  -4  14   3        7.73       26.39     17.29 o
  -3  14   3       10.61       18.29      8.82 o
  -2  14   3        5.52        7.29      7.54 o
  -1  14   3        0.24        5.88      5.39 o
   0  14   3        5.18       23.36      6.91 o
   1  14   3        7.61        6.59      6.48 o
   2  14   3        8.12       20.90      8.63 o
 -17   0   4        0.12       13.71     15.33 o
 -16   0   4       32.90       41.54     21.38 o
 -15   0   4       41.11       50.01     18.96 o
 -14   0   4       11.35       -4.90      7.27 o
 -13   0   4       81.64       65.86     13.54 o
 -12   0   4      401.12      344.40     16.45 o
 -11   0   4      773.37      744.33     20.35 o
 -10   0   4     1222.28     1170.67     20.60 o
  -9   0   4     3468.95     3415.12     48.13 o
  -8   0   4        4.50        1.98      1.88 o
  -7   0   4      375.35      299.93      6.75 o
  -6   0   4       11.40       20.85      1.92 o
  -5   0   4      189.78      189.46      3.70 o
  -4   0   4        7.88        4.41      0.96 o
  -3   0   4      333.01      389.80      5.00 o
  -2   0   4       24.80       18.76      1.23 o
  -1   0   4     5951.79     6792.35     57.76 o
   0   0   4     5790.58     6804.80     61.23 o
   1   0   4     1838.33     2354.00     21.15 o
   2   0   4     7063.86     7238.37     68.65 o
   3   0   4     4290.59     4394.29     43.91 o
   4   0   4      251.04      248.72      6.73 o
   5   0   4      184.43      228.68      7.51 o
   6   0   4     2331.32     2296.59     25.98 o
   7   0   4       17.88       14.79      2.91 o
   8   0   4        6.62        6.58      4.35 o
   9   0   4       47.53       48.62     11.19 o
  10   0   4      267.47      188.25     49.59 o
  11   0   4      313.65      294.12     23.27 o
  12   0   4       37.91       17.75     16.94 o
  13   0   4       45.21       54.45     23.80 o
  14   0   4       31.26       14.52     20.97 o
 -16   1   4        8.96       -9.92     18.96 o
 -15   1   4        2.03        5.24     10.55 o
 -14   1   4        0.53       -1.49      3.82 o
 -13   1   4        0.56        4.89      3.85 o
 -12   1   4        0.00       -0.62      2.81 o
 -11   1   4       79.16       74.19      4.94 o
 -10   1   4       35.33       22.60      3.39 o
  -9   1   4      141.00      150.26      3.82 o
  -8   1   4      226.44      201.50      3.47 o
  -7   1   4       21.71       24.05      1.95 o
  -6   1   4      428.10      485.62      6.55 o
  -5   1   4      100.40      154.26      2.74 o
  -4   1   4       57.65       77.55      1.66 o
  -3   1   4     2353.63     2558.87     17.25 o
  -2   1   4      470.44      614.16      5.06 o
  -1   1   4      643.59      740.73      5.59 o
   0   1   4       35.36       43.13      1.02 o
   1   1   4      447.96      451.21      3.85 o
   2   1   4      157.64      177.73      2.24 o
   3   1   4     2230.64     2214.59     16.19 o
   4   1   4      270.48      226.37      3.47 o
   5   1   4      353.75      416.86      4.86 o
   6   1   4       48.96       58.11      2.91 o
   7   1   4      161.05      138.70      4.25 o
   8   1   4       32.48       42.24      4.49 o
   9   1   4        0.00        4.34      5.62 o
  10   1   4        0.65        5.27      6.90 o
  11   1   4        0.44        6.67      8.03 o
  12   1   4        7.16        2.02     10.55 o
  13   1   4        1.81       -9.00     24.40 o
  14   1   4        6.67       13.85     15.93 o
 -16   2   4       34.74       34.28     14.40 o
 -15   2   4       35.25       27.23     12.11 o
 -14   2   4        0.33       -3.34      6.87 o
 -13   2   4        9.73        7.95      3.26 o
 -12   2   4       71.74       79.89      7.02 o
 -11   2   4       69.01       60.90      4.05 o
 -10   2   4      527.57      509.66     15.45 o
  -9   2   4      537.78      519.53      6.90 o
  -8   2   4      759.81      774.82      8.10 o
  -7   2   4      187.74      168.36      3.04 o
  -6   2   4     3688.47     3591.20     25.36 o
  -5   2   4     1959.74     2065.03     15.89 o
  -4   2   4     7812.79     8824.15     62.61 o
  -3   2   4     1991.07     2149.61     14.14 o
  -2   2   4     3243.67     3441.31     25.61 o
  -1   2   4     2591.20     2809.66     18.05 o
   0   2   4       76.81      115.53      1.52 o
   1   2   4        8.57        2.69      0.65 o
   2   2   4     1803.50     1880.36     12.92 o
   3   2   4     5610.04     6081.46     56.90 o
   4   2   4        6.70        4.74      1.27 o
   5   2   4      426.63      363.96      5.48 o
   6   2   4      398.85      367.83      6.23 o
   7   2   4      259.92      246.21      6.62 o
   8   2   4        9.46        3.92      3.75 o
   9   2   4       85.94       96.51      8.09 o
  10   2   4      125.28      120.21     11.28 o
  11   2   4      158.23      154.87     12.90 o
  12   2   4       46.35       47.47     15.93 o
  13   2   4       17.51       30.54     15.04 o
  14   2   4       19.47       -0.74     13.91 o
 -16   3   4        0.02       17.28     30.05 o
 -15   3   4        7.72       17.72     12.86 o
 -14   3   4       19.22       23.24      5.09 o
 -13   3   4        1.75        2.32      2.95 o
 -12   3   4       10.05       13.30      4.08 o
 -11   3   4        0.26        4.11      2.51 o
 -10   3   4       12.86       11.64      2.10 o
  -9   3   4        2.25        3.57      1.29 o
  -8   3   4        3.18        9.43      1.23 o
  -7   3   4       10.26        4.68      1.31 o
  -6   3   4      267.12      325.76      5.46 o
  -5   3   4       49.64       62.00      3.47 o
  -4   3   4       16.91       24.30      1.22 o
  -3   3   4     3615.92     3798.08     27.56 o
  -2   3   4     3638.55     4210.84     26.09 o
  -1   3   4        0.82       -0.55      0.55 o
   0   3   4      271.53      395.37      3.33 o
   1   3   4      354.17      404.00      3.77 o
   2   3   4      109.85      109.02      2.06 o
   3   3   4     1164.65     1124.41      9.97 o
   4   3   4       26.83       21.76      2.15 o
   5   3   4        0.90       -0.78      1.10 o
   6   3   4        0.01        0.46      1.51 o
   7   3   4        7.66        6.69      2.91 o
   8   3   4      177.95      168.79      7.26 o
   9   3   4       13.85       43.67     19.77 o
  10   3   4       71.91       55.85      7.04 o
  11   3   4       14.22       20.33      6.03 o
  12   3   4        0.03        9.08     10.12 o
  13   3   4        2.30        8.38     16.94 o
  14   3   4       12.26       19.65     14.67 o
 -16   4   4       23.31       37.62     12.69 o
 -15   4   4       15.96        7.84     12.02 o
 -14   4   4        2.48        8.91      8.25 o
 -13   4   4       25.28       35.88      5.42 o
 -12   4   4       76.54       81.54      6.37 o
 -11   4   4      170.45      152.25      9.73 o
 -10   4   4      146.05      139.90      4.50 o
  -9   4   4      133.13      127.91      4.24 o
  -8   4   4       87.89       96.81      2.96 o
  -7   4   4      744.72      644.85      7.07 o
  -6   4   4      535.57      474.49      6.05 o
  -5   4   4     1751.49     1772.47     13.77 o
  -4   4   4     4608.47     4924.85     32.66 o
  -3   4   4     8297.31     8776.48     67.99 o
  -2   4   4     2375.52     2423.00     16.63 o
  -1   4   4     2542.93     2655.87     18.62 o
   0   4   4     4796.23     5075.98     30.58 o
   1   4   4      553.00      446.94      5.10 o
   2   4   4     3443.07     3702.64     27.33 o
   3   4   4      502.77      501.23      5.28 o
   4   4   4     1279.13     1187.93     11.43 o
   5   4   4      834.46      793.95      8.54 o
   6   4   4      732.60      733.16      9.23 o
   7   4   4      655.50      614.17     11.07 o
   8   4   4      444.73      433.59     12.09 o
   9   4   4       97.27       91.79      8.61 o
  10   4   4       34.05       54.25      8.22 o
  11   4   4       20.80       31.51      8.41 o
  12   4   4        8.99       18.44     11.89 o
  13   4   4        0.29      -10.86     12.69 o
 -16   5   4        0.01       31.73     12.60 o
 -15   5   4        2.97        2.53     12.30 o
 -14   5   4        0.32        3.34      7.02 o
 -13   5   4       49.47       54.93     10.07 o
 -12   5   4      112.62       93.28      9.01 o
 -11   5   4      153.57      174.28     11.60 o
 -10   5   4       13.54       15.71      2.82 o
  -9   5   4        0.01        1.28      1.87 o
  -8   5   4      248.40      226.49      5.05 o
  -7   5   4        2.43        7.12      1.22 o
  -6   5   4       91.09      109.01      2.66 o
  -5   5   4        1.63        2.96      0.97 o
  -4   5   4      620.47      699.87      7.94 o
  -3   5   4        3.97       10.61      1.22 o
  -2   5   4        0.00       -0.84      0.84 o
  -1   5   4      340.39      343.65      4.23 o
   0   5   4      441.10      467.41      4.42 o
   1   5   4       30.86       29.25      1.66 o
   2   5   4      113.15       93.83      2.26 o
   3   5   4       37.01       36.45      1.63 o
   4   5   4       24.47       18.11      1.71 o
   5   5   4      158.57      154.63      3.82 o
   6   5   4      182.74      184.30      6.27 o
   7   5   4      290.86      225.07      7.49 o
   8   5   4       27.25       25.33      6.12 o
   9   5   4       11.21       11.32      3.35 o
  10   5   4        3.19       11.95      3.96 o
  11   5   4        1.17       20.14     10.64 o
  12   5   4        1.91       -4.88     21.17 o
  13   5   4        0.01       21.38     18.96 o
 -15   6   4       37.75       84.20     22.85 o
 -14   6   4       27.80       52.27     10.92 o
 -13   6   4       54.94       61.24      9.10 o
 -12   6   4      121.05      101.80      9.72 o
 -11   6   4      121.95      110.61     11.41 o
 -10   6   4      157.38      145.53      9.24 o
  -9   6   4        2.06        2.68      3.55 o
  -8   6   4       20.52       22.12      2.95 o
  -7   6   4      871.00      851.88     10.68 o
  -6   6   4      321.70      328.09      5.03 o
  -5   6   4      304.64      318.93      4.92 o
  -4   6   4     1004.30      963.50     10.62 o
  -3   6   4     1486.23     1376.76     11.37 o
  -2   6   4      504.76      491.32      5.55 o
  -1   6   4      798.95      865.71      7.71 o
   0   6   4     1124.92     1131.13      9.14 o
   1   6   4     2069.96     2055.68     14.36 o
   2   6   4     1276.68     1259.33      9.89 o
   3   6   4      546.79      536.59      5.93 o
   4   6   4        9.10        3.54      1.44 o
   5   6   4      381.05      353.74      8.40 o
   6   6   4      112.89      129.36      5.53 o
   7   6   4      226.16      216.76     10.12 o
   8   6   4      192.37      180.94      8.13 o
   9   6   4       35.49       36.20      6.06 o
  10   6   4       52.08       55.05      8.69 o
  11   6   4       39.87       49.89     14.40 o
  12   6   4       40.68       37.60     16.59 o
  13   6   4        1.83       14.52     12.26 o
 -15   7   4        2.57       -5.24      6.45 o
 -14   7   4        1.81        8.25     10.69 o
 -13   7   4        0.01       15.35      9.13 o
 -12   7   4        1.11        0.00      5.59 o
 -11   7   4        0.85        4.11      5.02 o
 -10   7   4       67.91       61.51      6.46 o
  -9   7   4       17.29       10.65      3.33 o
  -8   7   4       16.28       30.61      4.62 o
  -7   7   4      256.68      281.55      6.95 o
  -6   7   4      464.27      382.81      9.04 o
  -5   7   4      348.94      307.56      7.50 o
  -4   7   4       85.82       97.44      3.23 o
  -3   7   4        4.07       -0.59      1.07 o
  -2   7   4      141.26      167.16      3.13 o
  -1   7   4       57.57       64.26      2.35 o
   0   7   4      572.26      518.44      6.10 o
   1   7   4        0.16       -0.16      1.13 o
   2   7   4        0.64        0.58      1.22 o
   3   7   4        5.57        5.59      2.69 o
   4   7   4        1.57       -1.10      2.60 o
   5   7   4       12.09       14.36      3.10 o
   6   7   4       22.27       30.68      4.56 o
   7   7   4       29.71       28.37      6.70 o
   8   7   4        1.55        0.33      3.54 o
   9   7   4       22.19       32.16      4.89 o
  10   7   4        0.20       -4.70      5.44 o
  11   7   4        1.39       -0.13      9.73 o
  12   7   4        0.01      -11.49     11.49 o
 -14   8   4       33.00       23.94     14.32 o
 -13   8   4       61.12       47.62      9.27 o
 -12   8   4       99.45      122.39     27.72 o
 -11   8   4      177.91      176.12     23.72 o
 -10   8   4      295.88      242.17     16.44 o
  -9   8   4       11.09       13.21      5.43 o
  -8   8   4       80.71       71.12      6.01 o
  -7   8   4      266.62      282.83     12.69 o
  -6   8   4       76.13       81.46      4.50 o
  -5   8   4        1.68        4.05      1.69 o
  -4   8   4       36.86       44.38      2.78 o
  -3   8   4       48.48       36.69      2.94 o
  -2   8   4       42.36       51.90      2.69 o
  -1   8   4       73.98       73.84      3.12 o
   0   8   4      357.98      338.51      5.73 o
   1   8   4      711.45      712.54     10.60 o
   2   8   4     1133.73     1216.65     11.94 o
   3   8   4      199.87      215.67      5.17 o
   4   8   4        2.06       -2.38      2.38 o
   5   8   4      128.30      132.09     11.78 o
   6   8   4      259.89      274.37     12.04 o
   7   8   4      133.86      126.30      7.82 o
   8   8   4      111.75      117.33      9.85 o
   9   8   4       47.07       46.76      8.15 o
  10   8   4       15.07        7.76      8.38 o
  11   8   4       40.89       48.84     11.52 o
 -13   9   4        0.32       -6.13      9.17 o
 -12   9   4       30.62       29.62     10.78 o
 -11   9   4        4.66        4.19      5.58 o
 -10   9   4       12.87       10.27      5.74 o
  -9   9   4      129.20      106.36      8.90 o
  -8   9   4       86.95       88.33      9.17 o
  -7   9   4       40.93       27.88      5.26 o
  -6   9   4       30.42       17.82      4.48 o
  -5   9   4       86.43       93.29      5.65 o
  -4   9   4        3.63        9.21      2.81 o
  -3   9   4        1.53        1.25      1.80 o
  -2   9   4       39.16       38.55      2.85 o
  -1   9   4        1.18       -0.70      1.78 o
   0   9   4       22.02       19.13      1.90 o
   1   9   4       61.23       65.76      3.19 o
   2   9   4       90.25      106.54      6.17 o
   3   9   4        2.15       12.11      5.64 o
   4   9   4       44.52       46.06      7.08 o
   5   9   4       57.06       40.15      5.03 o
   6   9   4        1.49        0.95      4.19 o
   7   9   4       15.45       19.52      6.82 o
   8   9   4        2.64        9.52      5.21 o
   9   9   4        0.07        7.20      7.21 o
  10   9   4        2.79        3.74      5.74 o
  11   9   4        1.56        9.20      6.73 o
 -12  10   4        0.47       33.88     20.17 o
 -11  10   4       25.45       21.45      8.92 o
 -10  10   4        3.31        4.72      5.39 o
  -9  10   4        8.08        3.67      4.11 o
  -8  10   4       62.93       47.81      5.81 o
  -7  10   4      278.95      279.74     10.78 o
  -6  10   4      478.60      438.22     12.50 o
  -5  10   4      474.43      423.57     11.62 o
  -4  10   4      320.40      291.75     13.88 o
  -3  10   4       86.50       95.73      5.69 o
  -2  10   4       99.41       91.79      5.46 o
  -1  10   4      211.15      158.84      6.39 o
   0  10   4       59.93       65.59      5.97 o
   1  10   4      147.95      157.57      8.47 o
   2  10   4      322.64      311.63      8.94 o
   3  10   4       37.49       38.53      4.10 o
   4  10   4       21.31       16.88      5.68 o
   5  10   4       78.50       66.24     11.99 o
   6  10   4      154.32      156.75     12.32 o
   7  10   4       74.97      112.03     14.41 o
   8  10   4       52.89       96.84     21.10 o
   9  10   4       22.70       82.68     24.53 o
  10  10   4        7.26       17.87      9.35 o
 -11  11   4        0.03        5.38      9.20 o
 -10  11   4        0.72       13.78     13.80 o
  -9  11   4        6.18        2.13      7.13 o
  -8  11   4       10.56       17.37      5.18 o
  -7  11   4        8.42       12.84      4.11 o
  -6  11   4        4.62       -1.30      3.82 o
  -5  11   4        5.54        8.65      3.66 o
  -4  11   4       13.66       16.92      3.48 o
  -3  11   4       12.23        6.94      3.24 o
  -2  11   4        8.96        5.96      3.18 o
  -1  11   4       83.89       74.93      5.75 o
   0  11   4        0.03       -3.67      3.67 o
   1  11   4       13.87       -1.22      3.80 o
   2  11   4       15.57       12.52      4.25 o
   3  11   4        0.87        8.89      5.66 o
   4  11   4        0.29        8.68     10.40 o
   5  11   4        8.72       11.73      4.56 o
   6  11   4        6.43       28.54     27.02 o
   7  11   4        0.10        0.96     20.55 o
   8  11   4        0.44       25.24     13.15 o
  -9  12   4       27.00       21.78     13.40 o
  -8  12   4       88.30      122.66     13.47 o
  -7  12   4      129.12      147.25     14.67 o
  -6  12   4      174.08      195.44     11.29 o
  -5  12   4      176.63      174.96     12.27 o
  -4  12   4      135.72      166.82     10.47 o
  -3  12   4       57.73       54.89      8.94 o
  -2  12   4       73.07       66.38      8.27 o
  -1  12   4      192.06      188.50     12.74 o
   0  12   4       96.04      110.66      7.45 o
   1  12   4      177.23      195.29     10.28 o
   2  12   4      117.44      128.97      9.08 o
   3  12   4       49.22       48.21      7.19 o
   4  12   4       26.02       37.32     11.70 o
   5  12   4       42.69       67.95      9.05 o
   6  12   4       39.83       62.38     18.05 o
   7  12   4       31.40       61.22     10.40 o
  -7  13   4        0.05       24.36     15.06 o
  -6  13   4        4.36       10.87      7.46 o
  -5  13   4        6.46       -4.35     13.53 o
  -4  13   4        4.97       -8.45      9.04 o
  -3  13   4       19.01        8.49     11.96 o
  -2  13   4       15.25       14.57     15.91 o
  -1  13   4       19.13       13.99     11.73 o
   0  13   4        5.04       10.67     10.03 o
   1  13   4       13.91       26.65      9.25 o
   2  13   4        1.72       46.31      7.70 o
   3  13   4        0.00       25.06     14.04 o
   4  13   4        0.92        5.32      8.87 o
   5  13   4        4.50        4.26      7.42 o
  -4  14   4       25.34       35.90     11.35 o
  -3  14   4       30.22       43.94      8.30 o
  -2  14   4       85.79       88.09     16.73 o
  -1  14   4       75.57       89.18     10.55 o
   0  14   4       95.71       89.00     21.08 o
   1  14   4       72.20       77.54     13.78 o
 -17   1   5       11.46       17.43     10.16 o
 -16   1   5       22.37        0.22     12.75 o
 -15   1   5        8.36       21.91     12.30 o
 -14   1   5       12.53       16.35      5.22 o
 -13   1   5       50.05       46.91      5.81 o
 -12   1   5      162.84      153.29      8.06 o
 -11   1   5      414.19      360.97      7.90 o
 -10   1   5     1283.58     1181.94     13.89 o
  -9   1   5      234.39      235.33      4.35 o
  -8   1   5      750.46      716.66      7.98 o
  -7   1   5     3530.68     3483.68     26.19 o
  -6   1   5      571.87      578.34      8.17 o
  -5   1   5      154.88      184.61      2.79 o
  -4   1   5     4163.42     4288.03     26.93 o
  -3   1   5     9328.82    10225.83     66.23 o
  -2   1   5     2152.46     2268.29     15.69 o
  -1   1   5       30.37       16.52      0.90 o
   0   1   5     1422.40     1443.30      9.69 o
   1   1   5     2854.31     2680.47     18.46 o
   2   1   5     4101.33     4220.19     29.12 o
   3   1   5     2995.60     3293.49     23.18 o
   4   1   5     1192.38     1129.10     10.10 o
   5   1   5     2294.78     2153.60     18.00 o
   6   1   5      280.53      315.45      5.17 o
   7   1   5        3.27        3.45      2.63 o
   8   1   5       13.46       15.67      4.30 o
   9   1   5      117.47      128.37     11.18 o
  10   1   5      260.84      258.39     14.65 o
  11   1   5       37.38       52.91      9.53 o
  12   1   5       13.73        2.50     10.67 o
  13   1   5       31.18       55.22     20.17 o
  14   1   5        7.78        5.30     15.12 o
 -17   2   5        1.79        1.21     14.92 o
 -16   2   5        0.18        0.49     11.37 o
 -15   2   5        0.00       -4.50      6.09 o
 -14   2   5        0.05       -0.66      4.24 o
 -13   2   5       16.61       11.44      4.54 o
 -12   2   5        9.01        9.43      2.44 o
 -11   2   5        3.76       -0.33      1.98 o
 -10   2   5       21.12       20.34      3.21 o
  -9   2   5       21.29       21.89      1.67 o
  -8   2   5       62.18       80.45      2.71 o
  -7   2   5        9.95       16.93      1.36 o
  -6   2   5      439.29      411.71      4.89 o
  -5   2   5     1242.08     1383.66     11.28 o
  -4   2   5       13.78       10.27      0.83 o
  -3   2   5      996.55     1120.09     10.22 o
  -2   2   5      957.01     1124.41      9.32 o
  -1   2   5      331.69      325.42      3.77 o
   0   2   5      475.50      445.38      3.89 o
   1   2   5      919.27      909.34      6.93 o
   2   2   5     1533.04     1661.32     12.70 o
   3   2   5        2.53        9.65      1.13 o
   4   2   5      197.75      172.97      3.27 o
   5   2   5      172.17      161.88      3.79 o
   6   2   5        8.03        2.38      1.41 o
   7   2   5      110.90      108.61      5.40 o
   8   2   5        9.90       11.44      4.46 o
   9   2   5        4.93        7.54      5.18 o
  10   2   5        6.05        6.09      4.75 o
  11   2   5        0.47       12.64      7.78 o
  12   2   5        0.08       -9.87      9.87 o
  13   2   5        8.00        8.20     13.72 o
 -16   3   5       39.09       38.14     13.26 o
 -15   3   5       27.82       20.12      8.04 o
 -14   3   5       23.65       18.05      6.20 o
 -13   3   5       51.09       60.71      5.41 o
 -12   3   5       22.86       29.10      4.90 o
 -11   3   5      158.80      169.18      5.53 o
 -10   3   5       13.20       14.20      2.18 o
  -9   3   5        8.17        9.69      1.47 o
  -8   3   5       82.95       77.59      2.88 o
  -7   3   5      464.04      415.40      5.75 o
  -6   3   5      152.36      137.04      3.52 o
  -5   3   5     1151.96     1232.05     10.35 o
  -4   3   5     8039.31     9264.19     59.30 o
  -3   3   5     9898.77    11106.31     82.97 o
  -2   3   5     2628.62     2869.02     19.33 o
  -1   3   5      621.45      638.98      5.26 o
   0   3   5      587.48      480.80      4.07 o
   1   3   5       28.97       14.44      1.19 o
   2   3   5       72.82       95.06      1.90 o
   3   3   5      132.32       98.85      2.84 o
   4   3   5      663.06      639.62      6.92 o
   5   3   5      247.82      244.09      4.95 o
   6   3   5      130.00      109.25      3.65 o
   7   3   5      145.02      135.27      5.64 o
   8   3   5      252.66      237.92     10.38 o
   9   3   5      296.68      290.60     15.34 o
  10   3   5      157.07      183.85     10.95 o
  11   3   5       67.96       83.07     16.13 o
  12   3   5       14.37       42.12     13.81 o
  13   3   5        0.40      -10.18     10.95 o
 -16   4   5        1.28       13.31     18.15 o
 -15   4   5        6.34       -9.85      9.85 o
 -14   4   5        0.13       -2.05      6.96 o
 -13   4   5        0.00        2.37      3.46 o
 -12   4   5        0.00        4.10      4.54 o
 -11   4   5       16.87       19.42      3.72 o
 -10   4   5        0.77        4.28      2.77 o
  -9   4   5        7.72        6.49      1.64 o
  -8   4   5       13.57       17.74      1.88 o
  -7   4   5       76.54       98.73      2.79 o
  -6   4   5       89.26       81.87      2.39 o
  -5   4   5      820.08      895.40      8.54 o
  -4   4   5       81.19       99.50      2.38 o
  -3   4   5      171.04      167.37      2.90 o
  -2   4   5     1946.34     2036.38     14.24 o
  -1   4   5       99.11      117.90      3.53 o
   0   4   5      343.66      381.60      3.91 o
   1   4   5        0.20        2.15      0.84 o
   2   4   5      632.33      670.02      6.43 o
   3   4   5       12.07       20.95      1.40 o
   4   4   5      336.75      324.86      4.65 o
   5   4   5       32.16       33.09      2.18 o
   6   4   5        0.00        0.91      2.45 o
   7   4   5       74.98       79.23      5.00 o
   8   4   5        0.01       -2.34      5.81 o
   9   4   5        1.87       -3.03      3.03 o
  10   4   5        1.17        1.19      3.87 o
  11   4   5        0.16        2.04      9.65 o
  12   4   5        0.44       15.85     27.63 o
  13   4   5        3.22       16.57     12.51 o
 -16   5   5       23.85       51.14     15.21 o
 -15   5   5        8.51       11.28      9.64 o
 -14   5   5       29.39       34.24      8.63 o
 -13   5   5       13.14       30.17     12.72 o
 -12   5   5      107.18      112.97      9.38 o
 -11   5   5      229.02      227.95     10.64 o
 -10   5   5      133.04      149.59      6.49 o
  -9   5   5      145.74      143.01      4.56 o
  -8   5   5      690.11      650.11      9.03 o
  -7   5   5      327.34      284.54      4.74 o
  -6   5   5        8.24        8.73      1.26 o
  -5   5   5       35.68       32.12      1.68 o
  -4   5   5     1288.06     1237.45     11.67 o
  -3   5   5      876.75      786.22      7.42 o
  -2   5   5       48.61       60.22      2.25 o
  -1   5   5      971.89      998.89      8.31 o
   0   5   5      175.24      134.57      2.46 o
   1   5   5     1665.55     1634.52     11.94 o
   2   5   5      578.70      538.67      5.39 o
   3   5   5      682.34      666.16      6.59 o
   4   5   5     1434.99     1426.65     13.11 o
   5   5   5      184.29      166.71      4.91 o
   6   5   5       61.06       66.13      3.74 o
   7   5   5      126.19      125.84      9.62 o
   8   5   5      111.02      121.79      7.75 o
   9   5   5       68.61       48.35      8.96 o
  10   5   5       43.43       50.83      8.53 o
  11   5   5       52.07       67.89     11.21 o
  12   5   5       12.37       30.96     35.49 o
  13   5   5        2.82       13.76     15.33 o
 -15   6   5        0.84        7.88      7.71 o
 -14   6   5        0.00       27.83     11.29 o
 -13   6   5        4.69       20.81      5.59 o
 -12   6   5        5.02        3.96      4.62 o
 -11   6   5       26.58       30.65      5.14 o
 -10   6   5        8.73        4.08      3.02 o
  -9   6   5       81.87       73.38      4.77 o
  -8   6   5        9.50       22.64      2.28 o
  -7   6   5       10.12       22.83      3.42 o
  -6   6   5       10.08       16.24      1.53 o
  -5   6   5        8.07        4.21      1.25 o
  -4   6   5      153.63      182.98      3.64 o
  -3   6   5       51.29       59.09      1.90 o
  -2   6   5       55.76       61.54      1.93 o
  -1   6   5      103.60       92.50      2.41 o
   0   6   5       38.90       38.71      1.57 o
   1   6   5      642.98      611.96      6.36 o
   2   6   5      156.61      151.76      3.14 o
   3   6   5        0.00       -0.45      1.04 o
   4   6   5      152.39      135.33      5.27 o
   5   6   5       57.52       64.97      3.34 o
   6   6   5        0.02       -2.72      2.72 o
   7   6   5        7.58        6.45      3.78 o
   8   6   5        8.77       10.44      3.49 o
   9   6   5        9.28        2.45      3.53 o
  10   6   5        0.02       -4.74      4.74 o
  11   6   5        0.69        1.59     17.21 o
  12   6   5        0.28      -12.01     18.15 o
 -15   7   5       21.33       19.76      8.47 o
 -14   7   5       16.22       13.44      7.51 o
 -13   7   5       40.63       47.33     11.16 o
 -12   7   5       84.04       86.99     11.15 o
 -11   7   5      476.26      497.54     27.88 o
 -10   7   5      346.39      353.41     13.46 o
  -9   7   5      309.03      313.70     10.14 o
  -8   7   5      962.52      866.23     13.86 o
  -7   7   5      335.90      365.19      7.26 o
  -6   7   5       33.06       42.55      2.72 o
  -5   7   5       11.21        7.65      1.81 o
  -4   7   5       21.23       27.38      1.97 o
  -3   7   5       45.14       57.40      2.28 o
  -2   7   5      429.95      410.27      5.19 o
  -1   7   5      206.75      235.43      4.11 o
   0   7   5     1006.14      973.87      9.38 o
   1   7   5     1611.95     1571.26     13.16 o
   2   7   5     1712.54     1642.32     14.76 o
   3   7   5      677.61      663.14      8.50 o
   4   7   5      654.78      653.71      9.49 o
   5   7   5      312.52      278.96      9.50 o
   6   7   5       52.02       54.66      7.19 o
   7   7   5      113.48      105.73      6.64 o
   8   7   5       36.16       31.42      4.64 o
   9   7   5       21.19       16.03      4.58 o
  10   7   5       28.76       29.31      9.46 o
  11   7   5       52.79       88.80     19.50 o
  12   7   5        4.10        0.30     11.65 o
 -14   8   5        9.59       -6.05     11.70 o
 -13   8   5        0.03        6.55     11.41 o
 -12   8   5        0.62        9.75      6.89 o
 -11   8   5       42.55       49.22      8.81 o
 -10   8   5       17.88       19.09      5.27 o
  -9   8   5       50.81       51.88      6.42 o
  -8   8   5       82.05       74.57      6.45 o
  -7   8   5       13.34       15.66      5.10 o
  -6   8   5       11.92       17.15      3.39 o
  -5   8   5        4.48        9.35      2.06 o
  -4   8   5       80.46       82.90      4.04 o
  -3   8   5       81.28       64.88      2.83 o
  -2   8   5       99.13      101.67      4.12 o
  -1   8   5        0.15       -2.21      2.21 o
   0   8   5        8.99       15.13      3.35 o
   1   8   5       59.00       53.38      3.13 o
   2   8   5        0.42        5.43      1.41 o
   3   8   5       85.04       71.15      3.71 o
   4   8   5       61.21       49.71      9.03 o
   5   8   5       43.22       48.35      6.17 o
   6   8   5        1.68        1.32      4.92 o
   7   8   5        2.83        6.62      3.45 o
   8   8   5       15.68       18.34      5.10 o
   9   8   5        5.87       -4.30      4.30 o
  10   8   5        0.82       -0.76     14.50 o
  11   8   5        0.14        3.82      5.68 o
 -13   9   5       13.44       34.26     17.34 o
 -12   9   5       16.49        7.07      6.47 o
 -11   9   5       47.04       51.23     12.55 o
 -10   9   5       14.48       12.70      5.53 o
  -9   9   5       37.67       30.51      5.25 o
  -8   9   5      158.41      151.35     10.26 o
  -7   9   5      313.17      310.72     10.10 o
  -6   9   5      296.93      284.99      8.40 o
  -5   9   5      623.04      548.01     12.87 o
  -4   9   5      303.20      330.73     11.66 o
  -3   9   5      616.47      589.20      8.88 o
  -2   9   5      511.65      442.53      7.39 o
  -1   9   5      154.57      119.01      4.61 o
   0   9   5        4.39        0.63      2.48 o
   1   9   5      115.34      123.15      4.96 o
   2   9   5       78.63       79.90     16.35 o
   3   9   5       39.94       47.79      5.59 o
   4   9   5      105.87      116.92      9.66 o
   5   9   5      238.04      265.45     10.04 o
   6   9   5      290.34      294.12     11.54 o
   7   9   5      213.21      232.96     25.70 o
   8   9   5      164.40      165.31     20.72 o
   9   9   5       23.66       84.85     33.31 o
  10   9   5       44.53       64.04      9.37 o
 -12  10   5        2.64        8.35      9.67 o
 -11  10   5        0.16       -3.42     13.17 o
 -10  10   5        4.66       13.56     10.11 o
  -9  10   5        1.37        7.07      4.98 o
  -8  10   5        0.24       -4.47      4.47 o
  -7  10   5        6.85       -1.05      2.92 o
  -6  10   5        4.52        7.39      3.88 o
  -5  10   5        0.08        5.52      3.75 o
  -4  10   5       25.40       19.79      4.52 o
  -3  10   5       11.42        3.97      5.53 o
  -2  10   5       16.64        7.18      4.62 o
  -1  10   5       10.37        4.91      3.56 o
   0  10   5        6.89       14.87      3.15 o
   1  10   5       32.17       22.32      3.95 o
   2  10   5       19.54       15.19      3.18 o
   3  10   5       53.83       41.54      7.45 o
   4  10   5       29.86       11.64      3.77 o
   5  10   5        3.74       -3.58      4.89 o
   6  10   5        1.03        1.03      6.04 o
   7  10   5        3.02        3.10      9.89 o
   8  10   5        4.22       40.33     36.84 o
   9  10   5        8.12       17.20      6.52 o
 -11  11   5        0.37       11.28      6.09 o
 -10  11   5        1.40      -15.31     15.31 o
  -9  11   5       26.06        7.48     12.81 o
  -8  11   5       61.71       83.17      8.80 o
  -7  11   5       76.13       93.75      8.13 o
  -6  11   5      118.05      112.10      7.74 o
  -5  11   5      131.73      146.03     10.90 o
  -4  11   5      142.22      145.93      6.71 o
  -3  11   5      130.83      131.05      7.18 o
  -2  11   5      398.54      375.53      9.31 o
  -1  11   5      224.09      225.11      9.96 o
   0  11   5      137.80      137.11      6.94 o
   1  11   5      169.63      170.09     13.75 o
   2  11   5       61.52       64.56      6.59 o
   3  11   5        5.60       10.90      5.51 o
   4  11   5        2.76        8.23      8.04 o
   5  11   5       22.20       23.21      9.70 o
   6  11   5       25.87       10.61     12.49 o
   7  11   5       51.70       95.93     15.27 o
   8  11   5       24.65       52.29      9.43 o
  -9  12   5        5.25       19.87     11.25 o
  -8  12   5        0.60       28.39      8.39 o
  -7  12   5       12.40        6.62      9.91 o
  -6  12   5       13.13       24.27      7.75 o
  -5  12   5        4.91       18.50     10.70 o
  -4  12   5       11.38       14.37      4.67 o
  -3  12   5        0.02       -4.09      4.09 o
  -2  12   5       29.33       35.28      6.09 o
  -1  12   5        4.06       17.44      5.07 o
   0  12   5       14.85        7.65      4.89 o
   1  12   5        1.25        1.23      4.29 o
   2  12   5        4.73        6.61      4.29 o
   3  12   5        1.26       -8.46      8.46 o
   4  12   5        1.64       12.84     17.82 o
   5  12   5        1.34       12.33      9.55 o
   6  12   5        0.53        6.43     14.35 o
  -7  13   5       30.29       41.47      8.86 o
  -6  13   5       30.54       19.18      8.98 o
  -5  13   5       40.28       57.80     18.76 o
  -4  13   5       32.89       30.02     14.39 o
  -3  13   5       56.92       32.45     13.47 o
  -2  13   5       79.82       96.90      9.24 o
  -1  13   5       53.44       65.20      7.99 o
   0  13   5       80.36      113.69     10.51 o
   1  13   5       79.82      116.58     10.75 o
   2  13   5       65.12       82.51     10.43 o
   3  13   5       32.65       32.05      8.15 o
   4  13   5       28.82       34.15      9.45 o
  -3  14   5        0.75       11.41     13.56 o
  -2  14   5        0.27        2.12      6.35 o
  -1  14   5        2.37        2.46      6.68 o
   0  14   5        0.20        3.43      9.13 o
 -17   0   6       16.33        6.05     12.10 o
 -16   0   6        9.81       29.85     17.75 o
 -15   0   6        0.27        8.07     10.08 o
 -14   0   6        7.82        1.16      9.68 o
 -13   0   6      101.19      101.42     10.72 o
 -12   0   6      162.88      138.62      8.60 o
 -11   0   6      618.96      581.73     16.81 o
 -10   0   6      571.88      505.81     10.37 o
  -9   0   6      273.31      254.67      7.01 o
  -8   0   6      933.10     1001.23     13.49 o
  -7   0   6     1022.01     1022.05     13.13 o
  -6   0   6      920.45      957.25     11.48 o
  -5   0   6        5.47        8.01      1.35 o
  -4   0   6        9.26        4.00      1.22 o
  -3   0   6     3775.63     3871.56     37.61 o
  -2   0   6     2406.62     2734.56     25.04 o
  -1   0   6     1072.52     1112.28     10.86 o
   0   0   6       68.28      117.88      2.76 o
   1   0   6     4051.09     3817.53     36.62 o
   2   0   6     2811.72     2779.08     28.57 o
   3   0   6      314.79      305.31      5.97 o
   4   0   6     2155.72     1926.28     23.77 o
   5   0   6     1038.71      919.29     14.13 o
   6   0   6      578.12      595.97     13.45 o
   7   0   6        8.76       13.60      5.50 o
   8   0   6       44.09       54.02      9.48 o
   9   0   6      334.89      340.46     27.41 o
  10   0   6      148.59      129.38     26.22 o
  11   0   6        1.70       -3.23     12.50 o
  12   0   6       51.49       78.25     25.01 o
  13   0   6        2.95       -4.44     17.75 o
 -17   1   6        0.01       -8.90      8.90 o
 -16   1   6        0.36        0.87     11.40 o
 -15   1   6        0.62       -4.34      5.73 o
 -14   1   6        3.08       -1.73      3.54 o
 -13   1   6        0.18       -2.95      3.18 o
 -12   1   6       16.09       12.77      5.06 o
 -11   1   6        7.84       10.32      2.68 o
 -10   1   6       45.49       39.86      2.83 o
  -9   1   6       12.32       10.55      1.38 o
  -8   1   6       94.00       83.19      2.52 o
  -7   1   6       48.28       54.88      2.09 o
  -6   1   6       82.33       90.90      2.49 o
  -5   1   6       74.95       72.54      2.33 o
  -4   1   6      253.70      275.86      3.37 o
  -3   1   6      264.20      261.16      3.33 o
  -2   1   6      432.42      461.96      4.31 o
  -1   1   6      382.22      385.56      3.81 o
   0   1   6      164.63      163.32      2.27 o
   1   1   6      188.77      182.94      2.74 o
   2   1   6      785.10      776.15      6.80 o
   3   1   6      139.69      149.31      3.00 o
   4   1   6      167.04      161.63      3.29 o
   5   1   6       26.22       23.75      1.99 o
   6   1   6      177.84      175.51      5.04 o
   7   1   6       60.08       57.25      4.62 o
   8   1   6        3.95        7.55      5.57 o
   9   1   6       15.64       17.66      6.45 o
  10   1   6        5.06       29.46     15.49 o
  11   1   6        2.89       -1.81      9.53 o
  12   1   6        4.10        4.88     17.75 o
  13   1   6        0.83       -0.30     13.11 o
 -17   2   6       20.47      112.93     12.10 o
 -16   2   6       19.03       21.66     21.98 o
 -15   2   6       13.91       27.03     17.34 o
 -14   2   6       55.17       51.42      5.63 o
 -13   2   6      197.67      210.08     10.78 o
 -12   2   6      183.20      205.48      8.93 o
 -11   2   6      309.15      278.58      6.33 o
 -10   2   6       50.84       49.12      3.49 o
  -9   2   6       35.13       23.14      1.73 o
  -8   2   6       48.35       46.55      2.01 o
  -7   2   6       22.66       17.32      1.29 o
  -6   2   6      798.79      757.29      7.76 o
  -5   2   6      550.60      667.41      6.11 o
  -4   2   6     2995.63     3228.18     25.24 o
  -3   2   6     6999.16     7533.07     56.27 o
  -2   2   6     5209.62     5820.39     42.00 o
  -1   2   6      957.41     1061.27      8.55 o
   0   2   6     4256.65     4539.68     29.05 o
   1   2   6     2654.41     2669.49     18.21 o
   2   2   6     1555.13     1349.60     10.86 o
   3   2   6      396.94      366.94      4.08 o
   4   2   6      240.06      235.41      3.60 o
   5   2   6      426.69      382.38      6.17 o
   6   2   6      120.92      116.29      4.17 o
   7   2   6       43.91       53.26      5.26 o
   8   2   6       30.99       48.24     14.03 o
   9   2   6      370.31      365.84     18.98 o
  10   2   6       79.42       91.80      9.38 o
  11   2   6       35.28       46.17     12.91 o
  12   2   6       17.36       29.25     13.53 o
  13   2   6        5.78        5.08     12.82 o
 -16   3   6        0.38      -10.08     10.08 o
 -15   3   6        1.03       -5.88      6.10 o
 -14   3   6       29.55       28.77      5.79 o
 -13   3   6        5.57        0.53      3.40 o
 -12   3   6       14.35       15.05      3.62 o
 -11   3   6       56.76       58.50      4.10 o
 -10   3   6      161.75      165.02      4.52 o
  -9   3   6      123.03      138.52      3.42 o
  -8   3   6       35.50       30.96      1.73 o
  -7   3   6      129.62      129.96      3.02 o
  -6   3   6     1525.53     1536.97     13.95 o
  -5   3   6       89.32       77.40      2.30 o
  -4   3   6      236.37      299.45      3.97 o
  -3   3   6      597.37      678.85      7.46 o
  -2   3   6      333.43      324.25      3.97 o
  -1   3   6       68.14       82.33      2.96 o
   0   3   6     2642.37     2944.23     20.21 o
   1   3   6      156.52      167.73      2.46 o
   2   3   6       10.26        4.83      1.05 o
   3   3   6        0.31        0.07      0.83 o
   4   3   6       21.03       19.17      1.82 o
   5   3   6        7.17        1.37      1.34 o
   6   3   6      106.32      113.51      5.15 o
   7   3   6       67.07       74.89      5.18 o
   8   3   6       90.41       87.20      6.81 o
   9   3   6        6.92        2.28      4.05 o
  10   3   6        0.18        4.44      4.70 o
  11   3   6        0.74        5.78      7.19 o
  12   3   6        4.10       25.45      9.58 o
  13   3   6        1.27       24.07     17.75 o
 -16   4   6       12.56       17.75     16.94 o
 -15   4   6       20.19       -2.56      7.03 o
 -14   4   6       62.39       61.84      9.01 o
 -13   4   6       54.14       54.51      7.84 o
 -12   4   6      218.16      226.71     10.84 o
 -11   4   6        6.31       10.15      3.58 o
 -10   4   6       72.78       69.44      3.32 o
  -9   4   6      357.61      388.18      6.37 o
  -8   4   6      572.07      531.91      7.27 o
  -7   4   6      840.36      762.28      8.30 o
  -6   4   6     1455.10     1396.50     12.56 o
  -5   4   6     3055.82     3092.64     23.15 o
  -4   4   6     1611.71     1562.58     15.13 o
  -3   4   6     1738.38     1558.22     12.58 o
  -2   4   6     2962.15     3207.35     24.04 o
  -1   4   6     1697.89     1770.38     12.59 o
   0   4   6     1409.60     1449.60     10.04 o
   1   4   6     1873.33     1848.98     13.12 o
   2   4   6      365.99      330.11      3.92 o
   3   4   6     1442.20     1328.24     12.20 o
   4   4   6      521.66      554.85      7.99 o
   5   4   6      363.55      327.72      6.94 o
   6   4   6      459.09      432.95      8.03 o
   7   4   6       41.43       48.61      4.91 o
   8   4   6      109.98      114.74      7.63 o
   9   4   6      108.96      112.15      7.82 o
  10   4   6       72.53       86.43      9.21 o
  11   4   6       31.60       32.60      8.65 o
  12   4   6       10.15       -0.59      8.60 o
 -16   5   6        5.93       14.12     16.54 o
 -15   5   6        0.97       -8.58     12.91 o
 -14   5   6        2.90        6.36      6.21 o
 -13   5   6       11.20       14.84      5.56 o
 -12   5   6        3.66       13.25      5.12 o
 -11   5   6       13.22       11.96      2.99 o
 -10   5   6       18.11       23.88      2.70 o
  -9   5   6        1.58        1.43      1.67 o
  -8   5   6       21.62       26.40      3.31 o
  -7   5   6       75.66       75.42      2.45 o
  -6   5   6        0.94        5.92      0.92 o
  -5   5   6      194.13      187.85      3.66 o
  -4   5   6       76.17       54.65      2.04 o
  -3   5   6        3.73        0.94      0.80 o
  -2   5   6      164.37      176.83      2.79 o
  -1   5   6        3.63        3.56      0.71 o
   0   5   6      572.62      627.36      5.44 o
   1   5   6       37.34       39.38      1.53 o
   2   5   6       82.98       70.61      1.99 o
   3   5   6      210.14      218.81      3.64 o
   4   5   6      284.18      259.29      4.85 o
   5   5   6      359.64      323.14      7.50 o
   6   5   6      233.35      205.01      7.10 o
   7   5   6       15.55       23.68      9.84 o
   8   5   6       16.81       13.41      3.99 o
   9   5   6        0.10        1.04      3.76 o
  10   5   6        4.56        9.95      7.03 o
  11   5   6        1.01        3.76     12.42 o
  12   5   6       10.35       17.88     13.55 o
 -15   6   6       12.08       14.67      8.35 o
 -14   6   6       14.96       41.95     46.79 o
 -13   6   6       39.67      116.35     11.71 o
 -12   6   6       95.72      112.03     16.53 o
 -11   6   6       73.87       71.86      6.41 o
 -10   6   6       42.84       50.57      5.70 o
  -9   6   6      632.96      614.70     11.06 o
  -8   6   6      608.59      625.08      9.45 o
  -7   6   6      692.36      677.55     14.32 o
  -6   6   6      567.99      547.08      7.92 o
  -5   6   6      406.92      388.82      6.27 o
  -4   6   6      165.55      152.35      3.75 o
  -3   6   6      185.29      169.64      3.17 o
  -2   6   6     1109.03     1142.84      9.56 o
  -1   6   6      204.29      217.84      3.41 o
   0   6   6      779.02      753.63      6.86 o
   1   6   6      551.42      557.33      5.72 o
   2   6   6      120.84      111.79      2.77 o
   3   6   6      330.83      342.41      7.64 o
   4   6   6      563.06      496.88      8.14 o
   5   6   6      603.74      566.92     10.13 o
   6   6   6      431.12      421.60     18.40 o
   7   6   6      122.18      126.43      8.41 o
   8   6   6       34.14       34.30      5.10 o
   9   6   6       29.40       20.83      7.00 o
  10   6   6       41.31       48.48     10.95 o
  11   6   6        2.55       -2.45      9.22 o
  12   6   6       11.49       18.36     11.26 o
 -15   7   6        0.19       13.65     10.69 o
 -14   7   6        0.03       10.08     10.08 o
 -13   7   6        0.06       -0.40      7.66 o
 -12   7   6        3.22        3.08      7.88 o
 -11   7   6        3.23       11.91      5.13 o
 -10   7   6       18.53       21.33      5.02 o
  -9   7   6       27.00       24.78      4.82 o
  -8   7   6       91.61      100.62      6.71 o
  -7   7   6      247.16      222.68      6.77 o
  -6   7   6       53.92       67.31      4.62 o
  -5   7   6       38.15       48.26      3.49 o
  -4   7   6        0.24       -1.09      1.77 o
  -3   7   6       44.22       33.69      1.76 o
  -2   7   6       59.31       85.39      2.48 o
  -1   7   6       91.34       77.28      2.52 o
   0   7   6        3.06       -1.08      1.08 o
   1   7   6        0.12        0.41      1.86 o
   2   7   6       23.83       29.22      2.04 o
   3   7   6        0.83        2.22      1.63 o
   4   7   6      137.85      134.23      4.46 o
   5   7   6       27.82       44.53      7.54 o
   6   7   6       53.97       52.05      4.48 o
   7   7   6        7.15        5.97      3.41 o
   8   7   6        3.56        5.30      3.73 o
   9   7   6        4.95        3.22      5.21 o
  10   7   6        1.03       -1.94     16.90 o
  11   7   6        2.87       10.33     11.94 o
 -14   8   6       20.84       21.78     10.49 o
 -13   8   6       17.02       16.12     15.59 o
 -12   8   6       57.37       55.74     12.70 o
 -11   8   6       64.46       78.34     14.57 o
 -10   8   6       84.22       85.92      9.87 o
  -9   8   6      405.71      426.17     15.68 o
  -8   8   6      761.41      761.06     15.50 o
  -7   8   6      661.17      683.14     14.98 o
  -6   8   6      574.77      479.26     11.41 o
  -5   8   6       50.13       39.00      3.99 o
  -4   8   6       99.81       83.26      4.23 o
  -3   8   6       29.07       33.24      2.46 o
  -2   8   6        2.61        1.40      1.39 o
  -1   8   6        7.02        6.03      1.68 o
   0   8   6       47.01       57.87      3.04 o
   1   8   6      103.26      110.48      3.41 o
   2   8   6       21.35       17.80      3.09 o
   3   8   6       36.12       24.46      6.29 o
   4   8   6      275.17      245.02     14.10 o
   5   8   6      362.36      358.02      9.95 o
   6   8   6      253.54      250.34      8.64 o
   7   8   6      128.33      127.61      7.92 o
   8   8   6       34.14       29.87      6.70 o
   9   8   6       38.99       69.11     20.20 o
  10   8   6       53.76       78.04     12.05 o
 -13   9   6        0.01       56.61     18.07 o
 -12   9   6        9.62        5.30      8.34 o
 -11   9   6        0.40       12.41      8.39 o
 -10   9   6        0.09        1.03      5.94 o
  -9   9   6        3.38        1.14      5.95 o
  -8   9   6        0.60       11.39      6.39 o
  -7   9   6        9.52        2.96      3.67 o
  -6   9   6       15.74       18.33      3.41 o
  -5   9   6      259.55      229.28      7.78 o
  -4   9   6      284.58      279.48      9.46 o
  -3   9   6      116.77      142.77      6.72 o
  -2   9   6       98.49      100.13      5.01 o
  -1   9   6        6.79       -0.94      3.23 o
   0   9   6       30.74       27.90      4.01 o
   1   9   6       76.50       78.76      9.56 o
   2   9   6      256.95      253.69      9.33 o
   3   9   6      111.95      120.73      6.67 o
   4   9   6       29.41       23.68      4.30 o
   5   9   6       21.08       17.02      4.64 o
   6   9   6       27.35       26.63      5.38 o
   7   9   6       15.83       30.46      6.24 o
   8   9   6        0.69      137.69     56.45 o
   9   9   6        2.70       15.21      9.14 o
  10   9   6        0.35       38.72     12.91 o
 -12  10   6       45.10       21.13     11.90 o
 -11  10   6        9.03       -0.53      6.69 o
 -10  10   6       10.48       15.37      7.57 o
  -9  10   6       11.63        8.58      9.09 o
  -8  10   6       20.35       24.96      8.44 o
  -7  10   6       11.61       19.10      5.29 o
  -6  10   6       61.60       63.39      6.22 o
  -5  10   6       21.33       25.46      5.37 o
  -4  10   6      102.93      119.63      5.83 o
  -3  10   6      538.03      519.46     10.15 o
  -2  10   6      977.53      877.32     15.19 o
  -1  10   6      707.42      675.51     11.09 o
   0  10   6      579.99      601.90     12.44 o
   1  10   6      220.96      227.39      8.00 o
   2  10   6        1.88        9.32      3.22 o
   3  10   6        0.70        0.16      4.70 o
   4  10   6        6.44        7.28      3.56 o
   5  10   6       20.98       18.25      8.27 o
   6  10   6       41.61       51.00      7.95 o
   7  10   6       61.28      103.92     25.22 o
   8  10   6       11.50        5.97     12.52 o
 -11  11   6        1.88        0.79     13.31 o
 -10  11   6        1.98       -5.65      8.79 o
  -9  11   6        1.89       -5.12      8.35 o
  -8  11   6       15.01       13.48      6.27 o
  -7  11   6        9.18        5.95      4.80 o
  -6  11   6        0.00       -3.64      3.80 o
  -5  11   6       16.07       27.43      5.19 o
  -4  11   6        0.41       -0.91      5.01 o
  -3  11   6        4.48        2.03      3.00 o
  -2  11   6        1.73        2.74      2.49 o
  -1  11   6        0.19       -4.54      4.54 o
   0  11   6        2.65        4.33      4.11 o
   1  11   6        3.44        6.81      3.34 o
   2  11   6        4.61        8.83      6.86 o
   3  11   6        8.66        3.90      4.59 o
   4  11   6        0.16       -3.21      7.91 o
   5  11   6        5.06       13.70     20.89 o
   6  11   6       18.49       38.57      9.18 o
   7  11   6        4.18       16.19     11.82 o
  -9  12   6       23.88        6.14     14.51 o
  -8  12   6       25.56       18.01      7.21 o
  -7  12   6       46.58       32.35     12.91 o
  -6  12   6       42.81       53.22     20.37 o
  -5  12   6       63.64       81.90      9.35 o
  -4  12   6       77.91       81.07     11.66 o
  -3  12   6      186.79      187.25     10.85 o
  -2  12   6      228.30      254.57     12.61 o
  -1  12   6      288.93      305.20     13.94 o
   0  12   6      273.62      299.10     12.27 o
   1  12   6      141.84      156.79     11.94 o
   2  12   6       70.43       82.72     15.28 o
   3  12   6       43.17       79.34     10.67 o
   4  12   6       64.89       93.71     11.38 o
   5  12   6       23.56       22.66     10.91 o
   6  12   6       43.12       66.93     14.72 o
  -7  13   6        0.92       21.79      7.72 o
  -6  13   6        1.88       -5.35      5.96 o
  -5  13   6        1.79        1.31      7.75 o
  -4  13   6        6.60        7.09     12.08 o
  -3  13   6       23.84       27.18      7.24 o
  -2  13   6        0.01        3.56      7.10 o
  -1  13   6        0.18       21.58      7.73 o
   0  13   6        1.76       10.83     10.99 o
   1  13   6       16.37       34.22     19.99 o
   2  13   6       15.45       60.08     16.53 o
   3  13   6        0.51        3.97     11.17 o
 -16   1   7       18.42       66.14     11.98 o
 -15   1   7        2.20       -4.67      6.42 o
 -14   1   7       48.05       39.08      4.43 o
 -13   1   7      106.06      101.58      5.66 o
 -12   1   7      431.56      380.78     11.37 o
 -11   1   7      329.47      309.74      7.36 o
 -10   1   7      193.98      193.26      4.44 o
  -9   1   7     1023.45      980.66     10.65 o
  -8   1   7     1115.94     1106.93     10.75 o
  -7   1   7     1926.47     1955.90     16.30 o
  -6   1   7     2772.34     2836.43     22.73 o
  -5   1   7     2720.69     2728.19     21.90 o
  -4   1   7     3405.55     3613.73     26.58 o
  -3   1   7      225.07      316.78      3.81 o
  -2   1   7      260.67      299.35      3.65 o
  -1   1   7      250.47      272.88      3.78 o
   0   1   7      505.16      365.90      4.16 o
   1   1   7     3468.96     3558.13     23.80 o
   2   1   7     1110.85     1157.76      9.40 o
   3   1   7     1049.45      929.46      7.88 o
   4   1   7      558.87      484.25      5.46 o
   5   1   7      369.51      363.47      6.31 o
   6   1   7      115.69      112.55      5.77 o
   7   1   7       31.59       33.72      5.75 o
   8   1   7      193.00      203.91     13.52 o
   9   1   7      150.66      157.76     14.09 o
  10   1   7        8.08       15.71      9.55 o
  11   1   7       14.50       16.66     11.08 o
  12   1   7        2.56       -9.42     11.81 o
  13   1   7        4.98        4.19     13.54 o
 -17   2   7        2.33       11.29     11.70 o
 -16   2   7        0.95       -6.48     11.09 o
 -15   2   7        6.08        5.68      5.47 o
 -14   2   7        0.02       -3.59      3.59 o
 -13   2   7        3.84        5.56      2.67 o
 -12   2   7       15.61       20.12      3.17 o
 -11   2   7       27.52       25.61      2.59 o
 -10   2   7        1.86        1.61      1.14 o
  -9   2   7        6.25        2.64      1.09 o
  -8   2   7        2.19        2.63      1.02 o
  -7   2   7      163.24      177.95      3.42 o
  -6   2   7        2.24       -0.49      0.94 o
  -5   2   7        8.06       12.76      1.17 o
  -4   2   7     1602.04     1840.89     19.34 o
  -3   2   7     3025.32     3804.11     32.35 o
  -2   2   7      112.84      116.91      4.41 o
  -1   2   7     1991.76     2016.54     14.91 o
   0   2   7       35.12       46.62      1.50 o
   1   2   7      102.78      106.12      2.32 o
   2   2   7      359.90      371.65      4.19 o
   3   2   7      124.56      128.41      2.74 o
   4   2   7      142.77      146.67      3.09 o
   5   2   7        5.40        3.06      1.52 o
   6   2   7       56.16       60.90      3.98 o
   7   2   7        8.97       14.50      4.03 o
   8   2   7       11.05       19.53      7.84 o
   9   2   7        0.86        4.89      5.56 o
  10   2   7        0.09        2.76      7.20 o
  11   2   7        0.20        6.78     12.47 o
  12   2   7       11.79       14.80      8.80 o
 -16   3   7       12.51       26.22     15.73 o
 -15   3   7       26.30        8.65     10.78 o
 -14   3   7       38.04       33.22      8.01 o
 -13   3   7      253.49      260.07     10.26 o
 -12   3   7      290.19      300.23      8.71 o
 -11   3   7      124.44      139.51      5.66 o
 -10   3   7       43.30       48.85      2.69 o
  -9   3   7       13.51       19.17      3.93 o
  -8   3   7        8.42       13.97      1.58 o
  -7   3   7       52.25       62.04      2.46 o
  -6   3   7       27.88       23.62      1.64 o
  -5   3   7     1417.19     1369.44     12.96 o
  -4   3   7      699.80      597.36      8.25 o
  -3   3   7      740.70      673.78      7.18 o
  -2   3   7      760.10      793.80      8.05 o
  -1   3   7     2735.46     2970.23     22.19 o
   0   3   7     5526.60     5766.77     36.06 o
   1   3   7     1417.56     1376.58     10.24 o
   2   3   7     2674.19     2778.17     19.54 o
   3   3   7      762.72      769.56      7.11 o
   4   3   7      288.43      284.09      5.04 o
   5   3   7      212.04      188.94      5.33 o
   6   3   7      238.50      196.10      6.38 o
   7   3   7      121.63      144.56     12.76 o
   8   3   7      344.69      329.82     13.00 o
   9   3   7       99.83      114.51      8.12 o
  10   3   7       76.84       75.80     10.58 o
  11   3   7       33.64       39.78     10.92 o
  12   3   7       13.28       33.16      9.58 o
 -16   4   7        0.62       18.69      8.82 o
 -15   4   7        1.72      -12.46     19.56 o
 -13   4   7        3.41       13.13      7.22 o
 -12   4   7       29.68       39.19      3.65 o
 -11   4   7       21.88       18.70      3.39 o
 -10   4   7       71.23       85.01      3.74 o
  -9   4   7       57.17       54.75      2.69 o
  -8   4   7       58.32       50.70      2.47 o
  -7   4   7       11.99       16.27      1.44 o
  -6   4   7        2.86        0.38      0.87 o
  -5   4   7       33.98       50.29      1.76 o
  -4   4   7      117.65      101.87      3.08 o
  -3   4   7       83.31       72.81      2.57 o
  -2   4   7      245.87      262.98      3.64 o
  -1   4   7     1085.97     1233.74     10.86 o
   0   4   7     1049.72     1203.74      8.94 o
   1   4   7      503.45      505.11      4.93 o
   2   4   7       45.56       67.95      2.11 o
   3   4   7      121.46      113.77      2.82 o
   4   4   7      129.07      116.90      3.76 o
   5   4   7       30.71       29.90      2.35 o
   6   4   7      109.19       97.82      5.15 o
   7   4   7        4.38        6.46      5.70 o
   8   4   7        0.04       12.02      4.92 o
   9   4   7       16.73       16.13      5.03 o
  10   4   7        5.26       -7.48      7.48 o
  11   4   7        2.47        6.18      9.54 o
  12   4   7        0.07       17.97     10.51 o
 -16   5   7       11.69       -1.01      4.92 o
 -15   5   7       19.95       14.76      7.91 o
 -14   5   7        4.14        8.14     10.08 o
 -13   5   7      119.66       96.45     15.18 o
 -12   5   7      109.27      123.51      9.18 o
 -11   5   7       14.75       19.19      3.65 o
 -10   5   7       79.77       72.03      3.78 o
  -9   5   7       47.62       52.06      3.32 o
  -8   5   7      165.97      175.55      5.03 o
  -7   5   7       77.75       93.55      3.38 o
  -6   5   7      404.89      453.58      6.42 o
  -5   5   7     1586.34     1536.64     14.95 o
  -4   5   7     1258.58     1127.11     12.03 o
  -3   5   7      522.71      540.73      6.16 o
  -2   5   7      202.96      215.19      3.64 o
  -1   5   7      909.73      800.48      7.05 o
   0   5   7     1534.54     1453.48     10.99 o
   1   5   7      455.11      413.81      4.47 o
   2   5   7      356.69      363.08      4.58 o
   3   5   7      515.68      485.23      6.89 o
   4   5   7      136.88      116.56      4.85 o
   5   5   7      386.04      336.48      7.99 o
   6   5   7      200.65      205.31      8.70 o
   7   5   7      283.80      250.14      9.19 o
   8   5   7      142.88      148.48      7.78 o
   9   5   7      152.98      153.44     12.46 o
  10   5   7       36.63       60.28     10.40 o
  11   5   7       14.66       22.98     15.31 o
  12   5   7       19.29       37.39     15.73 o
 -15   6   7        1.28       12.63      7.26 o
 -14   6   7        1.29       40.25     10.42 o
 -13   6   7       10.60       16.24      8.67 o
 -12   6   7        1.29       12.80      5.85 o
 -11   6   7        0.02        1.33      3.57 o
 -10   6   7       66.11       77.57      5.85 o
  -9   6   7        5.42       -3.55      3.55 o
  -8   6   7       11.80       18.42      3.06 o
  -7   6   7        1.88        3.49      1.87 o
  -6   6   7       62.74       64.32      4.35 o
  -5   6   7      141.60      144.74      3.94 o
  -4   6   7        0.15       -0.28      1.13 o
  -3   6   7       65.17       45.49      1.94 o
  -2   6   7       60.50       56.33      2.01 o
  -1   6   7     1032.65     1035.77      9.46 o
   0   6   7     1563.27     1532.83     12.34 o
   1   6   7      420.82      378.57      5.06 o
   2   6   7       51.66       45.48      2.72 o
   3   6   7       31.34       29.59      2.08 o
   4   6   7       29.83       27.49      2.40 o
   5   6   7        8.52        9.16      3.89 o
   6   6   7       28.40       30.06      7.45 o
   7   6   7        0.82       -3.45      6.81 o
   8   6   7        0.11        8.08      5.49 o
   9   6   7       21.01       21.36      7.62 o
  10   6   7        2.05       15.54     10.56 o
  11   6   7        1.29       -1.94      8.86 o
 -15   7   7        5.95       14.24      7.41 o
 -14   7   7        7.02       11.61      9.33 o
 -13   7   7       24.29       26.24     10.28 o
 -12   7   7       80.75       66.98     10.03 o
 -11   7   7       34.04       31.69      6.06 o
 -10   7   7      115.23      111.75      7.86 o
  -9   7   7      388.87      353.10     13.21 o
  -8   7   7      597.70      654.67     14.89 o
  -7   7   7      843.26      916.53     23.40 o
  -6   7   7     1056.96     1034.78     17.12 o
  -5   7   7     1035.78      970.40     15.98 o
  -4   7   7     1452.31     1337.35     16.23 o
  -3   7   7      933.50      911.04     10.33 o
  -2   7   7        4.30        1.83      2.06 o
  -1   7   7      156.23      158.11      5.65 o
   0   7   7      280.39      289.22      8.77 o
   1   7   7       62.93       89.74      3.39 o
   2   7   7        2.92        0.74      1.57 o
   3   7   7        1.24        0.94      1.91 o
   4   7   7      153.65      137.60      7.86 o
   5   7   7      142.67      158.39      8.01 o
   6   7   7      120.34      131.98      6.70 o
   7   7   7       52.93       49.29      8.11 o
   8   7   7       28.71       34.28      7.94 o
   9   7   7       64.77      107.85     13.94 o
  10   7   7        4.83        8.49      9.45 o
 -14   8   7        5.53       14.52     12.10 o
 -13   8   7        1.94       21.42      9.13 o
 -12   8   7        1.92       13.71     11.69 o
 -11   8   7       11.17        2.06      5.40 o
 -10   8   7        0.77       -4.82      4.82 o
  -9   8   7        0.28        2.69      4.29 o
  -8   8   7      123.55      102.44      9.64 o
  -7   8   7      198.50      183.74      8.15 o
  -6   8   7      272.54      266.28     10.70 o
  -5   8   7        5.97        5.47      3.76 o
  -4   8   7        1.64        5.11      3.86 o
  -3   8   7      171.65      176.38      6.15 o
  -2   8   7      250.03      247.81      6.24 o
  -1   8   7      223.95      222.40      5.44 o
   0   8   7       87.95      106.78      4.33 o
   1   8   7        1.34        1.04      1.78 o
   2   8   7       19.24        4.23      6.53 o
   3   8   7        1.55       -1.49      3.56 o
   4   8   7       37.75       41.29      5.52 o
   5   8   7       80.47       67.44      7.34 o
   6   8   7       33.05       22.72      6.21 o
   7   8   7       19.86       20.77     10.06 o
   8   8   7        0.11       12.24     11.51 o
   9   8   7        0.06        0.10      6.70 o
  10   8   7        4.18        7.50      4.97 o
 -13   9   7       35.04      125.44     19.76 o
 -12   9   7       57.53       40.21      9.67 o
 -11   9   7      108.88      161.55     13.52 o
 -10   9   7      165.78      216.11     13.20 o
  -9   9   7      300.72      310.01     21.20 o
  -8   9   7      207.66      217.37     14.96 o
  -7   9   7      209.59      262.66     15.37 o
  -6   9   7      135.59      157.88     10.00 o
  -5   9   7       20.98       31.52      4.81 o
  -4   9   7      267.48      260.75      8.10 o
  -3   9   7      364.66      315.23     12.07 o
  -2   9   7      192.41      153.69      9.86 o
  -1   9   7      278.51      260.00      7.45 o
   0   9   7      650.56      677.07     13.36 o
   1   9   7      288.55      282.07      8.04 o
   2   9   7       39.20       46.03      5.59 o
   3   9   7       12.69        9.05      3.66 o
   4   9   7       28.41       24.70      4.09 o
   5   9   7       34.23       28.07      7.40 o
   6   9   7       26.51       24.71      6.53 o
   7   9   7        3.50       20.43      7.33 o
   8   9   7       13.31       40.23     53.69 o
   9   9   7       24.40       61.37     13.86 o
 -12  10   7        6.40       23.69      9.44 o
 -11  10   7        7.82        5.03     16.40 o
 -10  10   7        3.36       15.15     10.14 o
  -9  10   7        0.88       16.98      7.84 o
  -8  10   7       24.52       29.79      7.19 o
  -7  10   7        3.76        5.23      4.67 o
  -6  10   7        7.93        2.77      4.57 o
  -5  10   7       22.72       27.63      4.95 o
  -4  10   7        9.93        1.37      4.21 o
  -3  10   7        8.62        5.93      4.26 o
  -2  10   7       40.23       37.84      4.80 o
  -1  10   7       81.34      112.32      5.67 o
   0  10   7      250.73      305.02     11.32 o
   1  10   7       74.40       81.52      5.91 o
   2  10   7       43.92       47.43      4.97 o
   3  10   7       85.98       99.71      8.81 o
   4  10   7        4.86       11.66      6.06 o
   5  10   7       11.43        6.58      4.62 o
   6  10   7       44.73      121.08     48.92 o
   7  10   7        3.37        7.94     12.23 o
   8  10   7        9.33       11.68     11.58 o
 -11  11   7        3.61       19.01     10.44 o
 -10  11   7       22.87       23.18     12.87 o
  -9  11   7       19.12       18.76     13.73 o
  -8  11   7        9.53       10.98      7.64 o
  -7  11   7       22.40       10.86      6.45 o
  -6  11   7       12.32       19.60      7.11 o
  -5  11   7       20.68       16.18      5.90 o
  -4  11   7       47.71       50.31      6.17 o
  -3  11   7       81.36       68.04      5.89 o
  -2  11   7       86.10       78.50      6.80 o
  -1  11   7      113.51      143.95      8.18 o
   0  11   7      196.78      205.88      9.36 o
   1  11   7      162.11      117.11     10.06 o
   2  11   7      106.27      108.53     11.82 o
   3  11   7      213.39      256.13     16.58 o
   4  11   7      141.82      124.89     16.52 o
   5  11   7      112.71      111.93     12.97 o
   6  11   7       85.84      102.02     20.08 o
  -9  12   7        0.00        6.57     11.15 o
  -8  12   7        0.46        3.99      7.94 o
  -7  12   7        1.74       -3.65     20.61 o
  -6  12   7       14.44       44.19     17.20 o
  -5  12   7       25.14       21.10     19.78 o
  -4  12   7        4.28        3.07      5.22 o
  -3  12   7        0.29        1.79      4.35 o
  -2  12   7        2.64       -1.21      4.61 o
  -1  12   7       10.47        1.81      6.33 o
   0  12   7        6.78        7.25      5.63 o
   1  12   7       12.79       36.70     18.23 o
   2  12   7       26.10       68.18     11.70 o
   3  12   7        0.25       40.56     15.02 o
   4  12   7       14.35       19.05      8.18 o
   5  12   7        0.42       21.47     10.60 o
  -6  13   7        4.61       14.73     10.46 o
  -5  13   7        5.09       17.44      9.14 o
  -4  13   7       14.75        9.55     10.11 o
  -3  13   7       13.79       17.19      9.96 o
  -2  13   7       32.06       36.36      6.99 o
  -1  13   7       69.96       71.62      8.47 o
   0  13   7       58.59       63.74      8.96 o
   1  13   7       40.79       40.87     11.42 o
   2  13   7       38.16       49.28     11.24 o
 -16   0   8        0.46       -7.26     11.29 o
 -15   0   8       48.47       42.16      7.74 o
 -14   0   8       78.81       78.21     12.23 o
 -13   0   8       93.19       87.12     11.00 o
 -12   0   8      161.93      145.42     11.47 o
 -11   0   8       98.11       76.45      4.93 o
 -10   0   8      455.50      412.07      9.08 o
  -9   0   8      425.32      453.72      7.76 o
  -8   0   8      504.03      519.01      8.91 o
  -7   0   8     1516.93     1462.93     18.72 o
  -6   0   8     1649.76     1747.10     20.47 o
  -5   0   8     7095.04     7222.95     76.24 o
  -4   0   8     2063.98     2377.75     27.88 o
  -3   0   8      195.74      121.59      3.08 o
  -2   0   8     1776.57     1888.91     23.53 o
  -1   0   8       25.29       33.62      2.10 o
   0   0   8      690.83      663.19      9.78 o
   1   0   8     2626.67     2412.27     26.69 o
   2   0   8      761.96      738.17     10.25 o
   3   0   8      126.75      118.42      3.65 o
   4   0   8     1105.97     1003.26     13.14 o
   5   0   8      278.20      317.14     10.07 o
   6   0   8      151.23      167.44      7.97 o
   7   0   8      378.05      343.61     72.40 o
   8   0   8      652.04      670.77     26.80 o
   9   0   8      131.58      141.06     38.52 o
  10   0   8       48.88       65.74     16.94 o
  11   0   8        7.11       -8.87     16.13 o
 -16   1   8       10.22       29.04      8.87 o
 -15   1   8        9.56       13.20      5.83 o
 -14   1   8        1.13        4.56      2.74 o
 -13   1   8        2.68        3.69      2.58 o
 -12   1   8        8.93        2.12      2.72 o
 -11   1   8       18.45       19.67      2.37 o
 -10   1   8        4.32        7.09      1.34 o
  -9   1   8        7.94        4.97      1.26 o
  -8   1   8       43.89       50.88      2.12 o
  -7   1   8      293.15      309.83      4.62 o
  -6   1   8       90.49      100.25      2.33 o
  -5   1   8     1809.10     2083.39     17.81 o
  -4   1   8       17.99       23.64      1.74 o
  -3   1   8      916.57     1063.13      8.78 o
  -2   1   8      141.97      139.68      2.55 o
  -1   1   8      474.42      591.06      5.89 o
   0   1   8      141.16      125.75      2.46 o
   1   1   8      481.77      486.11      5.31 o
   2   1   8       17.93       24.81      1.46 o
   3   1   8      100.33      105.47      2.47 o
   4   1   8       16.61       17.38      1.63 o
   5   1   8       51.54       47.56      3.58 o
   6   1   8      297.39      257.81      8.00 o
   7   1   8        2.41        3.61      5.04 o
   8   1   8       23.38       21.14      5.44 o
   9   1   8        0.49       -1.58      5.16 o
  10   1   8        1.02       -6.61      6.64 o
  11   1   8       12.89       17.44     16.23 o
  12   1   8        1.22       -8.06      8.06 o
 -16   2   8       11.73       -3.63     12.50 o
 -15   2   8       50.51       50.13     14.92 o
 -14   2   8      131.17      135.97      8.15 o
 -13   2   8      132.79      130.25      5.33 o
 -12   2   8      100.29       85.12      5.26 o
 -11   2   8      188.05      173.23      6.48 o
 -10   2   8      321.22      313.43      5.66 o
  -9   2   8      296.69      316.08      5.23 o
  -8   2   8      409.50      362.38      5.80 o
  -7   2   8      263.41      215.97      3.72 o
  -6   2   8     1230.47     1166.61     10.50 o
  -5   2   8     2087.89     2275.91     19.42 o
  -4   2   8      606.15      560.28      8.03 o
  -3   2   8      152.28      120.85      3.15 o
  -2   2   8      230.84      183.36      3.50 o
  -1   2   8      142.67      135.25      2.51 o
   0   2   8      505.76      380.08      4.24 o
   1   2   8     2307.41     2215.31     16.12 o
   2   2   8     1807.93     1865.64     15.19 o
   3   2   8      643.24      661.73      7.22 o
   4   2   8      585.48      580.68      7.59 o
   5   2   8      405.68      417.09      7.73 o
   6   2   8        1.40        4.47      2.79 o
   7   2   8      393.09      378.64     12.76 o
   8   2   8      186.63      188.41      9.95 o
   9   2   8       59.50       73.96      9.44 o
  10   2   8       44.15       66.77     10.43 o
  11   2   8        4.88       -8.98      8.98 o
  12   2   8        3.95       -1.57      8.35 o
 -16   3   8        2.95        4.68     14.92 o
 -15   3   8       16.68       17.34     10.49 o
 -14   3   8        4.11       23.24     16.22 o
 -13   3   8        7.73       35.07     12.50 o
 -12   3   8       25.17       16.56      3.03 o
 -11   3   8       41.63       40.45      4.52 o
 -10   3   8       10.12        6.71      2.00 o
  -9   3   8       46.27       54.06      3.89 o
  -8   3   8      144.36      153.76      3.82 o
  -7   3   8       60.31       84.06      2.43 o
  -6   3   8      130.64      100.95      2.77 o
  -5   3   8        4.33        5.74      1.39 o
  -4   3   8        7.13        4.08      1.11 o
  -3   3   8       10.62        7.99      1.11 o
  -2   3   8      160.44      142.44      2.88 o
  -1   3   8       27.03       28.18      1.57 o
   0   3   8      226.39      250.63      3.18 o
   1   3   8      154.49      184.71      2.92 o
   2   3   8        1.67        0.32      0.94 o
   3   3   8       10.55        7.51      1.26 o
   4   3   8       74.29       69.01      3.89 o
   5   3   8        6.50       10.44      2.03 o
   6   3   8       35.74       31.08      4.74 o
   7   3   8       18.48       28.37      6.73 o
   8   3   8       38.51       36.75      6.47 o
   9   3   8        6.95       10.67      6.99 o
  10   3   8        1.47        6.11      7.84 o
  11   3   8        9.65       26.48     10.39 o
  12   3   8        0.04       11.59      8.89 o
 -16   4   8       25.40       34.24     12.52 o
 -15   4   8       14.36        1.82      5.85 o
 -14   4   8      100.89      111.90     18.96 o
 -13   4   8      138.43      159.41     12.53 o
 -12   4   8       60.41       63.79      5.26 o
 -11   4   8      241.37      216.47      8.51 o
 -10   4   8      292.98      307.25      8.40 o
  -9   4   8      270.70      294.05      5.79 o
  -8   4   8      279.83      231.81      5.23 o
  -7   4   8        8.44        5.06      1.03 o
  -6   4   8      272.08      303.21      4.71 o
  -5   4   8     1133.09     1125.46     12.07 o
  -4   4   8      844.61      785.55     10.19 o
  -3   4   8     1014.75     1019.32     10.24 o
  -2   4   8      400.41      414.78      5.28 o
  -1   4   8     1291.41     1171.76     10.33 o
   0   4   8       74.56       38.92      1.47 o
   1   4   8      206.44      170.32      2.81 o
   2   4   8      389.62      386.89      4.89 o
   3   4   8      135.43      116.68      3.73 o
   4   4   8      128.26      117.91      3.74 o
   5   4   8       29.51       36.02      2.80 o
   6   4   8       58.38       54.98      5.10 o
   7   4   8      184.03      174.18     10.62 o
   8   4   8      169.60      171.79      9.45 o
   9   4   8       29.83       35.18      7.68 o
  10   4   8       59.56       71.25     12.23 o
  11   4   8       15.92       27.65      9.40 o
 -16   5   8        0.16       15.33      8.87 o
 -15   5   8        2.25       12.91     12.50 o
 -14   5   8        3.75        2.07      8.47 o
 -13   5   8        0.34       11.81      9.46 o
 -12   5   8        0.69        6.13      4.61 o
 -11   5   8       12.98       15.69      4.36 o
 -10   5   8        2.91       -3.57      3.57 o
  -9   5   8      216.86      240.92      7.72 o
  -8   5   8        0.37        2.31      2.21 o
  -7   5   8      263.52      281.92      8.09 o
  -6   5   8      101.01      113.99      3.20 o
  -5   5   8      436.45      355.72      6.71 o
  -4   5   8      735.64      663.45      8.57 o
  -3   5   8      575.06      587.91      7.73 o
  -2   5   8      301.08      306.60      4.18 o
  -1   5   8       56.62       72.22      2.56 o
   0   5   8      150.99      167.59      2.96 o
   1   5   8      306.02      251.29      3.78 o
   2   5   8      145.05      140.49      3.37 o
   3   5   8       58.75       77.07      3.07 o
   4   5   8      153.50      165.29      4.47 o
   5   5   8        2.91       -5.80      5.80 o
   6   5   8       24.87       22.36      6.21 o
   7   5   8        8.41       16.15      4.82 o
   8   5   8       77.16       81.49      7.29 o
   9   5   8        6.91        6.93      7.53 o
  10   5   8       16.08        3.26     18.53 o
  11   5   8        6.99       21.36      9.21 o
 -15   6   8       11.87        7.63     10.08 o
 -14   6   8       24.50       22.99      9.75 o
 -13   6   8       60.18       59.80     19.06 o
 -12   6   8       23.70       37.40      6.69 o
 -11   6   8       91.97      120.11      7.47 o
 -10   6   8      195.76      184.27      7.63 o
  -9   6   8      511.30      475.97     11.25 o
  -8   6   8      326.07      332.25     11.02 o
  -7   6   8       76.58       70.32      5.57 o
  -6   6   8        2.11        1.11      2.63 o
  -5   6   8      127.99      127.41      5.41 o
  -4   6   8     1021.38      925.95     12.26 o
  -3   6   8       55.55       58.74      2.88 o
  -2   6   8      838.37      836.51      9.39 o
  -1   6   8     1301.56     1210.92     11.28 o
   0   6   8     1237.34     1165.94     10.80 o
   1   6   8      730.13      717.90      9.76 o
   2   6   8      714.84      689.38      8.62 o
   3   6   8      644.18      609.47      9.68 o
   4   6   8      345.07      312.19     13.24 o
   5   6   8       15.60       10.29      4.11 o
   6   6   8       17.68       13.41      3.76 o
   7   6   8        6.21        1.39      4.64 o
   8   6   8       23.10       36.84     11.00 o
   9   6   8       31.43       23.42     10.78 o
  10   6   8        6.82       17.47      8.86 o
 -15   7   8        0.12        8.58     11.70 o
 -14   7   8        0.00        6.13      8.16 o
 -13   7   8        0.28       22.11     13.39 o
 -12   7   8       12.45       21.95      7.57 o
 -11   7   8       40.23       45.97      7.62 o
 -10   7   8       61.17       60.53      6.91 o
  -9   7   8        2.20       11.33      4.43 o
  -8   7   8       14.81       23.02      4.65 o
  -7   7   8      101.06      137.08      8.43 o
  -6   7   8       82.04       67.21      5.87 o
  -5   7   8        0.34        4.06      3.48 o
  -4   7   8       40.02       34.90      3.76 o
  -3   7   8      110.35       89.31      4.30 o
  -2   7   8      117.30      117.26      4.09 o
  -1   7   8      108.84      121.40      4.22 o
   0   7   8      221.39      207.03      5.03 o
   1   7   8        1.59       -1.56      1.56 o
   2   7   8      305.72      253.02      7.28 o
   3   7   8       83.63       80.33     11.40 o
   4   7   8       44.65       44.52      4.36 o
   5   7   8       27.63       26.11      4.07 o
   6   7   8        3.24        4.41      4.70 o
   7   7   8       13.21        8.52      5.46 o
   8   7   8        5.07       10.60      5.58 o
   9   7   8        3.10        3.42     17.73 o
  10   7   8        0.07        5.68     13.15 o
 -14   8   8        5.98       20.11      8.31 o
 -13   8   8        3.74       20.97      7.34 o
 -12   8   8       12.06       10.78      6.68 o
 -11   8   8        7.85        8.81      6.00 o
 -10   8   8       95.76      105.77      9.39 o
  -9   8   8      236.32      247.54     10.42 o
  -8   8   8      326.18      305.57     10.97 o
  -7   8   8      355.05      338.94     11.43 o
  -6   8   8      149.37      135.73      6.51 o
  -5   8   8      594.96      612.90     14.56 o
  -4   8   8     1608.66     1570.18     22.31 o
  -3   8   8      935.41      859.05     14.18 o
  -2   8   8      377.06      351.34      7.41 o
  -1   8   8      572.35      577.17      9.70 o
   0   8   8       99.65      103.56      4.90 o
   1   8   8       73.53       77.58      5.73 o
   2   8   8       18.56        6.35      4.37 o
   3   8   8      177.69      183.08      8.63 o
   4   8   8      230.65      252.21      9.67 o
   5   8   8      158.89      160.86      8.39 o
   6   8   8       50.66       44.35     11.42 o
   7   8   8        7.90        7.82     10.23 o
   8   8   8       40.15       79.96     33.18 o
   9   8   8       20.23       63.23     13.76 o
 -13   9   8        0.02       12.66      6.67 o
 -12   9   8        0.02       -0.43      6.86 o
 -11   9   8        3.14       25.40      8.36 o
 -10   9   8        0.00       18.15      5.26 o
  -9   9   8        4.51       21.34      6.91 o
  -8   9   8       64.73       65.68     10.37 o
  -7   9   8      123.00      111.35     10.40 o
  -6   9   8       22.82       16.85      4.51 o
  -5   9   8       96.74       86.88      6.65 o
  -4   9   8       93.38       86.65      6.19 o
  -3   9   8       22.43       16.85      3.85 o
  -2   9   8        0.01       -0.81      4.28 o
  -1   9   8      177.05      178.90      7.24 o
   0   9   8       18.85       17.26      7.24 o
   1   9   8       47.99       47.23      4.80 o
   2   9   8      211.75      212.54      8.68 o
   3   9   8       59.69       68.21      6.02 o
   4   9   8        6.64       10.51      4.29 o
   5   9   8        2.15        6.54      5.09 o
   6   9   8       13.61       17.25      8.02 o
   7   9   8       14.61       10.37     17.84 o
   8   9   8        9.89       30.38     10.30 o
 -12  10   8        6.78       13.37     11.70 o
 -11  10   8       31.45       27.43     23.39 o
 -10  10   8       78.91       65.48     11.72 o
  -9  10   8       76.90       71.81     11.27 o
  -8  10   8      110.86      103.68     11.96 o
  -7  10   8       95.47       88.97      7.69 o
  -6  10   8       18.63       15.27      4.63 o
  -5  10   8       59.99       66.83      7.55 o
  -4  10   8      155.58      169.56      8.22 o
  -3  10   8      262.27      245.73      8.36 o
  -2  10   8      156.60      162.80      7.43 o
  -1  10   8       97.11      114.89      6.82 o
   0  10   8      120.83      136.16      6.64 o
   1  10   8       27.05       24.60      5.92 o
   2  10   8       91.14      108.42     10.65 o
   3  10   8       79.93       89.85      9.78 o
   4  10   8      120.00      121.56      8.41 o
   5  10   8      160.55      184.62     14.16 o
   6  10   8       25.46       40.39      9.71 o
   7  10   8       11.11       28.53     16.66 o
 -10  11   8       18.03       35.65     15.91 o
  -9  11   8        7.79       23.91     13.94 o
  -8  11   8       23.35       30.68     12.12 o
  -7  11   8        4.18       13.04      5.94 o
  -6  11   8        0.73        2.68      4.92 o
  -5  11   8        2.80       12.22      7.37 o
  -4  11   8        2.50       -4.40      4.40 o
  -3  11   8        0.32       -4.42      5.30 o
  -2  11   8        1.40       -0.34      4.46 o
  -1  11   8        0.16       -1.17      3.79 o
   0  11   8        0.00        1.36      3.93 o
   1  11   8       19.04       26.80      5.51 o
   2  11   8        0.15        8.60      5.14 o
   3  11   8        3.29       14.40     21.46 o
   4  11   8        2.13       29.71     12.44 o
   5  11   8        0.42        9.87      8.99 o
   6  11   8        3.11        9.76      9.38 o
  -9  12   8       37.34       33.05     12.91 o
  -8  12   8       35.43       43.51      7.77 o
  -7  12   8       16.56       12.77     10.39 o
  -6  12   8       15.46        7.26     20.77 o
  -5  12   8       13.27       12.55      8.60 o
  -4  12   8       19.32       24.31     22.35 o
  -3  12   8       41.13       59.84     20.73 o
  -2  12   8       43.20       39.08     12.88 o
  -1  12   8       20.77       44.66     11.59 o
   0  12   8       13.25       18.59     14.82 o
   1  12   8        5.52       25.28     15.87 o
   2  12   8       23.40       59.00     12.65 o
   3  12   8       36.84       48.44      9.02 o
   4  12   8       50.57       74.39     10.39 o
  -6  13   8       10.25       24.44     11.35 o
  -5  13   8        3.52       34.05     14.85 o
  -4  13   8        8.19       18.81      9.15 o
  -3  13   8        5.97       -3.66      5.20 o
  -2  13   8        0.12       -4.07      5.27 o
  -1  13   8        0.01       -4.48      6.18 o
   0  13   8        0.05       -7.32      7.32 o
   1  13   8        8.87       -9.19      9.33 o
 -15   1   9       53.67       45.75      7.39 o
 -14   1   9       95.01       79.77      7.81 o
 -13   1   9      167.07      152.79     11.40 o
 -12   1   9      188.54      179.34      9.70 o
 -11   1   9      107.18       95.43      4.55 o
 -10   1   9      119.92      111.97      3.17 o
  -9   1   9      833.53      785.82      9.30 o
  -8   1   9     1716.92     1649.02     15.09 o
  -7   1   9      998.01      965.64      9.21 o
  -6   1   9      817.08      861.05      9.29 o
  -5   1   9     1497.63     1520.19     14.09 o
  -4   1   9      244.11      188.45      3.17 o
  -3   1   9      537.30      550.06      5.73 o
  -2   1   9      524.02      596.41      6.69 o
  -1   1   9     1087.22     1028.80      9.93 o
   0   1   9     1231.17     1180.48      9.58 o
   1   1   9      174.11      139.44      2.78 o
   2   1   9      171.64      175.45      3.29 o
   3   1   9      332.94      298.35      4.35 o
   4   1   9      394.90      342.07      5.77 o
   5   1   9        7.63        6.27      2.13 o
   6   1   9       64.89       90.01      7.82 o
   7   1   9      191.18      183.93      8.79 o
   8   1   9      131.78      151.49      9.73 o
   9   1   9       46.57       33.31      8.46 o
  10   1   9       13.19       14.03      9.13 o
  11   1   9        5.54        7.88      8.89 o
 -16   2   9       26.50       21.65     12.10 o
 -15   2   9        8.15       12.75      5.34 o
 -14   2   9       32.61       23.34      3.99 o
 -13   2   9        6.48        7.94      3.96 o
 -12   2   9       11.83       15.67      2.57 o
 -11   2   9       74.33       84.65      5.28 o
 -10   2   9       72.89       71.68      3.09 o
  -9   2   9      140.88      129.11      4.94 o
  -8   2   9       16.83       15.39      1.48 o
  -7   2   9        2.17       -0.60      1.21 o
  -6   2   9       53.92       67.00      2.07 o
  -5   2   9      121.10      100.04      2.41 o
  -4   2   9        4.92        3.77      1.05 o
  -3   2   9      477.69      493.86      5.61 o
  -2   2   9       67.92       74.87      2.48 o
  -1   2   9      213.68      215.96      3.13 o
   0   2   9      420.86      409.41      4.68 o
   1   2   9      441.46      431.03      5.03 o
   2   2   9      647.99      627.26      6.36 o
   3   2   9      108.13      115.53      2.88 o
   4   2   9      114.30      104.71      3.52 o
   5   2   9      302.98      283.71      7.26 o
   6   2   9       72.07       70.87      5.92 o
   7   2   9       10.23       12.65      4.42 o
   8   2   9       46.77       33.54      5.79 o
   9   2   9       35.45       49.35      9.34 o
  10   2   9        3.86        4.21     12.89 o
  11   2   9        0.04       -9.14      9.14 o
 -16   3   9       12.81       28.24     10.89 o
 -15   3   9       68.88       84.15     14.58 o
 -14   3   9      163.40      194.80     12.01 o
 -13   3   9      125.99      111.70      7.98 o
 -12   3   9      116.71      114.72      6.41 o
 -11   3   9      109.05      120.20      7.51 o
 -10   3   9       42.02       56.29      3.28 o
  -9   3   9      493.36      450.12      6.85 o
  -8   3   9      626.82      581.13      7.64 o
  -7   3   9      217.64      203.15      3.56 o
  -6   3   9     1317.86     1372.96     12.95 o
  -5   3   9       92.56       79.29      2.70 o
  -4   3   9      372.87      315.20      4.88 o
  -3   3   9      340.35      356.90      4.93 o
  -2   3   9     1830.10     1783.84     17.13 o
  -1   3   9     2249.00     2052.24     17.63 o
   0   3   9     1765.12     1654.05     12.52 o
   1   3   9      607.29      579.83      5.60 o
   2   3   9      639.95      602.10      6.29 o
   3   3   9      374.76      357.08      7.81 o
   4   3   9      628.10      581.62      8.28 o
   5   3   9       87.39       87.90      6.86 o
   6   3   9      153.83      150.23      8.84 o
   7   3   9      438.25      410.52     12.29 o
   8   3   9       65.68       71.86      8.27 o
   9   3   9      112.83      133.21     13.10 o
  10   3   9       35.18       34.53     11.82 o
  11   3   9       13.49       18.98      8.54 o
 -16   4   9        0.65       16.13      8.07 o
 -15   4   9        3.16        3.96      8.07 o
 -14   4   9        3.37       19.07      8.68 o
 -13   4   9       11.62        9.44      5.13 o
 -12   4   9        1.43        2.13      3.32 o
 -11   4   9        3.61        3.29      3.68 o
 -10   4   9        2.50        0.63      3.29 o
  -9   4   9      121.48      134.41      5.52 o
  -8   4   9        9.98        9.88      1.47 o
  -7   4   9      140.03      113.71      2.96 o
  -6   4   9      196.00      199.86      4.82 o
  -5   4   9      876.13      854.26     12.16 o
  -4   4   9       92.12      118.53      3.18 o
  -3   4   9       47.02       63.67      2.43 o
  -2   4   9      258.56      230.42      4.24 o
  -1   4   9       13.71       15.03      1.46 o
   0   4   9       24.80       26.24      1.29 o
   1   4   9       22.45       27.20      1.68 o
   2   4   9        4.05        7.19      3.14 o
   3   4   9       12.73        7.26      1.37 o
   4   4   9        9.27       12.25      2.62 o
   5   4   9       22.14       26.52      4.79 o
   6   4   9      210.76      202.59      8.94 o
   7   4   9       27.46       33.68      6.29 o
   8   4   9        0.00        6.32      5.32 o
   9   4   9        0.98        6.95      7.76 o
  10   4   9       16.05       19.03     10.26 o
  11   4   9        1.89       18.98      8.51 o
 -16   5   9       18.22       18.55      9.68 o
 -15   5   9       28.79       27.02     14.92 o
 -14   5   9      105.14      145.92     17.95 o
 -13   5   9       45.90       68.23      9.60 o
 -12   5   9       41.02       42.81      6.03 o
 -11   5   9       15.84       24.32      5.79 o
 -10   5   9       76.23       84.39      6.51 o
  -9   5   9      255.00      263.27      9.14 o
  -8   5   9      270.61      285.67      9.76 o
  -7   5   9      497.32      498.16     10.96 o
  -6   5   9      605.70      542.43     11.39 o
  -5   5   9     1146.23     1083.67     16.94 o
  -4   5   9       75.16       70.41      3.48 o
  -3   5   9      434.80      438.25      7.18 o
  -2   5   9     1159.48     1122.78     12.75 o
  -1   5   9     1082.60      994.62     10.56 o
   0   5   9      386.67      374.78      5.80 o
   1   5   9      328.66      328.23      7.09 o
   2   5   9      445.41      402.22      7.56 o
   3   5   9     1003.65      899.51     14.37 o
   4   5   9      397.78      392.25     14.12 o
   5   5   9      310.19      322.33     11.22 o
   6   5   9      219.29      212.47      8.41 o
   7   5   9      154.24      179.95     10.01 o
   8   5   9       59.32       60.23      7.96 o
   9   5   9        3.94       12.82     10.07 o
  10   5   9       45.44       67.48     11.66 o
 -15   6   9        1.20       23.26     21.78 o
 -14   6   9        0.66       -0.15      7.86 o
 -13   6   9        2.65        6.07      5.78 o
 -12   6   9        0.04        0.38      6.63 o
 -11   6   9       34.51       49.51      5.58 o
 -10   6   9       28.92       18.23      4.81 o
  -9   6   9      175.69      186.13      9.35 o
  -8   6   9      153.46      166.77      8.29 o
  -7   6   9       56.87       45.44      4.50 o
  -6   6   9        2.20        4.33      2.69 o
  -5   6   9      255.78      254.50      7.54 o
  -4   6   9      144.97      141.91      5.43 o
  -3   6   9       77.56       72.98      4.05 o
  -2   6   9        1.27       -1.52      1.94 o
  -1   6   9      292.60      255.86      5.67 o
   0   6   9       54.51       53.31      3.32 o
   1   6   9       38.44       35.73      2.87 o
   2   6   9       25.76       36.04      2.91 o
   3   6   9      184.54      162.61      7.60 o
   4   6   9        7.58       -2.01      3.68 o
   5   6   9       17.25       16.99      6.31 o
   6   6   9       11.38       10.81      3.73 o
   7   6   9       14.01       17.67      6.88 o
   8   6   9       24.31       26.46      8.85 o
   9   6   9        4.65        5.97     15.99 o
  10   6   9       18.53       28.16     13.15 o
 -15   7   9       10.07       16.94     26.22 o
 -14   7   9       11.53       29.44      9.95 o
 -13   7   9       32.57       36.54     11.99 o
 -12   7   9       35.94       44.41      7.89 o
 -11   7   9       49.15       59.81     10.45 o
 -10   7   9      211.69      221.41      8.39 o
  -9   7   9      269.48      267.80     11.65 o
  -8   7   9      274.05      269.77     11.85 o
  -7   7   9      238.54      241.07     10.62 o
  -6   7   9       81.33       79.78      5.42 o
  -5   7   9      420.15      374.07     10.00 o
  -4   7   9       67.76       66.04      4.48 o
  -3   7   9       22.83       25.57      4.14 o
  -2   7   9      682.48      658.08      9.64 o
  -1   7   9      480.22      481.34      8.03 o
   0   7   9      415.83      418.42      7.74 o
   1   7   9      117.83      116.87      5.72 o
   2   7   9      273.42      272.35      8.66 o
   3   7   9      449.89      436.60      9.95 o
   4   7   9      169.87      169.89      8.24 o
   5   7   9       73.69       78.48      7.40 o
   6   7   9       24.12       32.94      7.41 o
   7   7   9        9.09       12.89      7.54 o
   8   7   9        5.63       16.13     13.65 o
   9   7   9        0.39       -3.36     10.45 o
 -14   8   9        0.09       19.24      8.52 o
 -13   8   9        3.97        6.25      7.80 o
 -12   8   9        0.88       30.14      9.30 o
 -11   8   9       28.07       15.59      8.32 o
 -10   8   9       24.49       65.32     12.34 o
  -9   8   9        5.02       13.88      5.02 o
  -8   8   9        5.03        3.91      5.34 o
  -7   8   9       12.50       23.45      4.13 o
  -6   8   9        5.51        8.87      2.97 o
  -5   8   9       42.44       39.18      4.64 o
  -4   8   9       47.91       45.47      4.87 o
  -3   8   9      188.44      201.00      7.24 o
  -2   8   9       49.33       58.30      9.17 o
  -1   8   9      122.35      111.62      5.64 o
   0   8   9       92.17       81.58      5.22 o
   1   8   9      162.55      144.12      7.22 o
   2   8   9       57.27       56.56      6.29 o
   3   8   9       24.87       29.02      5.18 o
   4   8   9       21.35       24.27      4.58 o
   5   8   9        2.38        8.58      6.15 o
   6   8   9        3.56        1.61      6.09 o
   7   8   9        2.00       31.24     14.50 o
   8   8   9        0.27       20.73     11.53 o
 -12   9   9       13.08       19.27      6.55 o
 -11   9   9       29.02       41.15      8.97 o
 -10   9   9       45.17       74.58      9.49 o
  -9   9   9       48.37       75.84      9.69 o
  -8   9   9      157.19      169.31     10.34 o
  -7   9   9       87.72      110.66     10.34 o
  -6   9   9      192.09      215.10      9.36 o
  -5   9   9      301.94      304.43     10.19 o
  -4   9   9      395.37      356.09     10.04 o
  -3   9   9      206.57      185.29      7.18 o
  -2   9   9      227.72      242.99      7.63 o
  -1   9   9      225.05      233.38      8.41 o
   0   9   9       31.24       33.63      3.93 o
   1   9   9       16.56       17.56      4.32 o
   2   9   9       39.10       51.06      7.33 o
   3   9   9       57.84       67.77      8.23 o
   4   9   9       94.54      112.64      9.23 o
   5   9   9       69.60       73.06     12.94 o
   6   9   9       11.49       22.16     26.94 o
   7   9   9       14.21       25.71      8.94 o
 -12  10   9        0.02       34.58      9.73 o
 -11  10   9        0.59       15.09      9.02 o
 -10  10   9        0.72        0.16      7.58 o
  -9  10   9       11.04       11.51      6.96 o
  -8  10   9       28.42       32.64      8.68 o
  -7  10   9        0.02       -0.42      4.57 o
  -6  10   9        1.24        0.27      5.52 o
  -5  10   9        1.19       -3.70      3.70 o
  -4  10   9        2.32       -1.66      3.69 o
  -3  10   9        1.29        2.32      3.34 o
  -2  10   9       15.28       26.72      4.63 o
  -1  10   9        0.02       -2.55      3.70 o
   0  10   9       15.27       24.54      6.10 o
   1  10   9        4.69       -2.80      4.32 o
   2  10   9        6.23        8.76      6.11 o
   3  10   9        0.96        6.35      6.99 o
   4  10   9        0.80       10.74     17.23 o
   5  10   9       12.63       28.19     11.78 o
   6  10   9        6.70       19.70     15.43 o
 -10  11   9       43.80       38.99     11.88 o
  -9  11   9       27.26       16.80      8.69 o
  -8  11   9        8.90       23.47     18.69 o
  -7  11   9        1.76       -6.20      6.20 o
  -6  11   9        9.01       12.09      6.04 o
  -5  11   9       45.83       36.08      7.45 o
  -4  11   9      136.11      155.37     13.12 o
  -3  11   9      272.79      270.06     10.56 o
  -2  11   9      233.19      268.11     10.34 o
  -1  11   9      232.92      225.15     10.15 o
   0  11   9       62.83       63.56      8.71 o
   1  11   9       40.36       56.21      8.94 o
   2  11   9       30.00       54.40     19.51 o
   3  11   9        3.86       23.62     11.54 o
   4  11   9       42.51       59.43     10.70 o
   5  11   9       35.16       43.88      9.65 o
  -8  12   9        0.33        3.09     10.76 o
  -7  12   9        0.03        4.63      6.03 o
  -6  12   9        8.75        3.42      6.02 o
  -5  12   9        7.99       20.74     12.81 o
  -4  12   9        4.37        1.66      9.08 o
  -3  12   9        0.07        5.82      6.54 o
  -2  12   9        4.24       14.48      7.73 o
  -1  12   9        8.42       -0.56     11.35 o
   0  12   9        7.17       -0.36     12.42 o
   1  12   9        0.09       21.82     12.20 o
   2  12   9        0.09        1.49     14.66 o
   3  12   9        6.54       10.80     10.66 o
  -4  13   9       26.15       25.92      8.23 o
  -3  13   9       11.28        9.88      9.71 o
  -2  13   9       13.12        4.72      6.26 o
  -1  13   9        8.59       16.57      7.10 o
 -16   0  10        7.63        5.24     21.38 o
 -15   0  10        0.51       -7.32      7.32 o
 -14   0  10        3.94        1.28      4.47 o
 -13   0  10        0.97       -3.84      3.84 o
 -12   0  10        7.67        0.83      3.52 o
 -11   0  10        0.98       -3.87      3.87 o
 -10   0  10      863.35      861.13     13.77 o
  -9   0  10      431.77      435.97      9.41 o
  -8   0  10     3368.82     3184.86     38.62 o
  -7   0  10     5402.77     5318.57     57.23 o
  -6   0  10     6413.82     6623.27     78.09 o
  -5   0  10     2078.62     2074.26     29.72 o
  -4   0  10      776.95      707.15      9.89 o
  -3   0  10      215.42      175.46      4.72 o
  -2   0  10      139.14      162.31      4.71 o
  -1   0  10     2369.44     2355.62     27.02 o
   0   0  10     4655.22     4482.46     50.11 o
   1   0  10      901.35      847.53     11.60 o
   2   0  10      353.49      357.74      7.09 o
   3   0  10     1897.41     1673.82     20.94 o
   4   0  10        7.22       10.51      3.54 o
   5   0  10      484.75      472.98     26.08 o
   6   0  10      135.93      160.23     11.58 o
   7   0  10       72.74      103.67     10.31 o
   8   0  10       26.38       45.04     14.52 o
   9   0  10        1.06       -7.61      7.61 o
  10   0  10        5.06        9.89     16.33 o
  11   0  10        7.45       12.00     12.12 o
 -16   1  10        3.50        8.47      9.68 o
 -15   1  10        0.07       -0.50      4.63 o
 -14   1  10        0.27       -1.07      3.59 o
 -13   1  10       17.18       22.68      4.22 o
 -12   1  10       17.82       10.66      2.92 o
 -11   1  10      240.85      204.06      9.64 o
 -10   1  10       84.37       87.08      3.43 o
  -9   1  10       46.24       38.63      2.24 o
  -8   1  10      102.45      118.33      2.99 o
  -7   1  10        1.08        1.71      1.26 o
  -6   1  10        0.01       -0.07      1.57 o
  -5   1  10      130.39      119.67      2.67 o
  -4   1  10       51.40       71.03      2.00 o
  -3   1  10       70.72       75.61      2.12 o
  -2   1  10        0.70        0.20      1.02 o
  -1   1  10       18.54       25.33      1.56 o
   0   1  10       80.21       90.86      2.75 o
   1   1  10      472.89      447.70      5.73 o
   2   1  10       41.10       45.72      2.12 o
   3   1  10      725.18      713.87      8.28 o
   4   1  10       56.18       59.11      3.01 o
   5   1  10       54.24       67.63      6.19 o
   6   1  10       82.86       83.16      6.43 o
   7   1  10        0.18        0.67      4.10 o
   8   1  10        0.38        3.88      6.05 o
   9   1  10        2.26        3.95      6.64 o
  10   1  10        0.88       -7.98      8.65 o
  11   1  10        3.05       -6.69      7.21 o
 -16   2  10       21.80       11.29      9.28 o
 -15   2  10       61.54       85.56     14.70 o
 -14   2  10       95.48      111.56     11.75 o
 -13   2  10      197.51      179.62     10.16 o
 -12   2  10      193.45      166.82      8.23 o
 -11   2  10      292.60      289.13      9.43 o
 -10   2  10      198.94      202.19      5.17 o
  -9   2  10      296.19      279.89      4.88 o
  -8   2  10        1.93        3.36      1.67 o
  -7   2  10     1955.94     1931.58     16.75 o
  -6   2  10      954.60     1009.91     10.24 o
  -5   2  10      256.69      267.35      5.24 o
  -4   2  10      533.00      502.53      7.42 o
  -3   2  10      400.85      394.38      5.22 o
  -2   2  10      551.61      548.80      6.61 o
  -1   2  10     1764.27     1651.44     14.92 o
   0   2  10     2598.16     2344.87     17.22 o
   1   2  10      210.32      216.52      3.59 o
   2   2  10      281.80      283.60      4.62 o
   3   2  10       60.27       73.54      2.74 o
   4   2  10       73.73       76.79      3.27 o
   5   2  10       82.44       96.95      5.66 o
   6   2  10      474.27      452.05     13.22 o
   7   2  10       82.35       96.64      8.06 o
   8   2  10      108.24      122.55      9.57 o
   9   2  10       27.26       25.21      8.07 o
  10   2  10        2.48       -6.23      7.57 o
 -16   3  10        2.45       12.50      9.28 o
 -15   3  10        4.29       14.76      7.66 o
 -14   3  10       15.04       18.47      8.87 o
 -13   3  10        4.99        9.00      4.35 o
 -12   3  10        7.76        7.29      3.84 o
 -11   3  10       91.45       97.77      6.69 o
 -10   3  10       60.27       62.34      6.81 o
  -9   3  10       55.37       42.67      3.19 o
  -8   3  10       29.79       33.14      2.42 o
  -7   3  10       59.60       60.65      2.42 o
  -6   3  10       95.59      103.22      3.41 o
  -5   3  10        1.69       -1.03      1.03 o
  -4   3  10       75.07       71.02      2.42 o
  -3   3  10       55.74       29.14      1.80 o
  -2   3  10       18.32       22.03      1.94 o
  -1   3  10       11.01       16.52      1.59 o
   0   3  10        2.36        3.43      0.87 o
   1   3  10      204.16      207.01      3.87 o
   2   3  10      110.75      127.14      3.36 o
   3   3  10      126.88      118.33      4.37 o
   4   3  10       41.65       40.13      4.86 o
   5   3  10       20.04       17.77      4.45 o
   6   3  10       91.12      101.95      7.55 o
   7   3  10        4.87        2.10      4.10 o
   8   3  10        0.14       -5.29      5.29 o
   9   3  10        5.38        6.07     13.21 o
  10   3  10        0.35       15.25      8.16 o
 -15   4  10      108.81      124.43     17.54 o
 -14   4  10      147.92      200.56     16.38 o
 -13   4  10      114.42      124.99      7.72 o
 -12   4  10      146.46      172.59      9.93 o
 -11   4  10      177.50      185.87      9.82 o
 -10   4  10      192.47      198.99      8.61 o
  -9   4  10        6.28        4.49      3.42 o
  -8   4  10       22.97       20.93      3.15 o
  -7   4  10      233.74      252.44      6.81 o
  -6   4  10      666.96      658.23     10.49 o
  -5   4  10        5.93       11.29      1.90 o
  -4   4  10       97.92      103.90      3.16 o
  -3   4  10      451.06      494.50      6.30 o
  -2   4  10      219.14      198.61      4.34 o
  -1   4  10      957.06      847.69      9.37 o
   0   4  10      330.02      313.90      5.26 o
   1   4  10      486.46      470.36      6.74 o
   2   4  10       59.11       70.05      3.75 o
   3   4  10        1.88        0.36      2.23 o
   4   4  10        2.64       -4.24      4.24 o
   5   4  10       36.76       34.30      6.35 o
   6   4  10      155.15      139.50      7.34 o
   7   4  10       96.32       95.98      8.58 o
   8   4  10       82.32       85.73      9.76 o
   9   4  10      103.94      102.79     17.22 o
  10   4  10       30.13       62.98     14.69 o
 -16   5  10        0.35        5.65     22.59 o
 -14   5  10        4.63        0.15      6.56 o
 -13   5  10       24.36       31.49      6.43 o
 -12   5  10        8.55       10.17      3.58 o
 -11   5  10        4.26        6.92      4.19 o
 -10   5  10      110.50      118.89      8.47 o
  -9   5  10        5.91        4.57      4.26 o
  -8   5  10        0.19        0.52      3.11 o
  -7   5  10      103.81       87.44      5.59 o
  -6   5  10      268.49      239.00      6.92 o
  -5   5  10        6.40        4.96      2.96 o
  -4   5  10       30.34       39.69      3.52 o
  -3   5  10       82.33       81.91      3.86 o
  -2   5  10        0.95        1.73      2.00 o
  -1   5  10       19.84       33.66      2.59 o
   0   5  10       82.16       85.67      3.35 o
   1   5  10       24.14       36.38      2.76 o
   2   5  10        0.00       -1.73      2.37 o
   3   5  10       21.95       22.32      7.57 o
   4   5  10       33.20       28.36      4.41 o
   5   5  10      156.07      125.07      7.78 o
   6   5  10       72.83       68.82      5.44 o
   7   5  10        3.68        7.62      6.13 o
   8   5  10       18.36       36.67     11.53 o
   9   5  10        0.69       14.01     11.26 o
  10   5  10        0.11       14.55     17.95 o
 -15   6  10       28.91       73.41     19.36 o
 -14   6  10       39.55       50.81     11.32 o
 -13   6  10       39.76       51.35      8.87 o
 -12   6  10       39.42       39.55      7.90 o
 -11   6  10      176.48      174.52      8.49 o
 -10   6  10      345.14      312.09     10.57 o
  -9   6  10       40.32       48.09      5.09 o
  -8   6  10      130.63      151.18      7.88 o
  -7   6  10      234.38      246.23      8.44 o
  -6   6  10      907.56      867.23     15.72 o
  -5   6  10      400.92      394.36     11.03 o
  -4   6  10       53.27       76.98      4.86 o
  -3   6  10      243.02      245.95      7.71 o
  -2   6  10       87.01       84.75      4.66 o
  -1   6  10       17.44       18.07      2.46 o
   0   6  10      110.69      113.01      4.42 o
   1   6  10       89.42       89.48      5.09 o
   2   6  10      493.53      456.17     10.55 o
   3   6  10      424.14      390.37      9.42 o
   4   6  10      346.02      362.20     14.02 o
   5   6  10      353.24      333.80     12.57 o
   6   6  10      151.43      157.86     18.28 o
   7   6  10      149.60      159.01     12.87 o
   8   6  10       18.81       54.96     15.68 o
   9   6  10       14.03       47.23     19.56 o
 -14   7  10        0.00       17.26     20.57 o
 -13   7  10        1.51        9.68      5.41 o
 -12   7  10       39.93       47.88      8.12 o
 -11   7  10        0.65        6.26      4.29 o
 -10   7  10        0.66        3.28      6.37 o
  -9   7  10       15.23       21.34      4.87 o
  -8   7  10       18.73       31.10      5.17 o
  -7   7  10       61.57       61.63      5.42 o
  -6   7  10       12.80        7.77      3.23 o
  -5   7  10       61.31       62.76      5.36 o
  -4   7  10        3.07        3.72      2.78 o
  -3   7  10      108.10      125.67      6.01 o
  -2   7  10       41.87       46.04      4.41 o
  -1   7  10      141.35      118.82      6.06 o
   0   7  10        7.85       -0.05      4.19 o
   1   7  10        2.30       -4.05      4.05 o
   2   7  10      142.91      155.34      7.28 o
   3   7  10       45.11       52.57      5.44 o
   4   7  10       50.99       49.20      5.48 o
   5   7  10       48.90       50.21      8.51 o
   6   7  10        1.31        8.18     12.87 o
   7   7  10        2.20       27.86     10.75 o
   8   7  10        2.55       21.30     11.24 o
 -14   8  10        4.09       15.25     10.14 o
 -13   8  10        6.15       19.54      5.00 o
 -12   8  10        6.16       26.38      6.74 o
 -11   8  10       81.87       60.97     15.10 o
 -10   8  10       86.64       97.98     10.63 o
  -9   8  10       94.03       85.99     10.22 o
  -8   8  10       68.80       73.27      8.00 o
  -7   8  10      146.71      150.46      8.96 o
  -6   8  10      385.41      386.78      9.45 o
  -5   8  10      748.06      693.62     13.75 o
  -4   8  10      501.28      448.67     10.55 o
  -3   8  10      618.41      565.15     11.00 o
  -2   8  10      598.69      544.19     11.31 o
  -1   8  10      502.42      494.41     11.39 o
   0   8  10      303.32      295.02      8.36 o
   1   8  10      233.18      234.52      7.87 o
   2   8  10      287.23      306.20     11.43 o
   3   8  10      239.41      262.21     11.32 o
   4   8  10      149.64      165.94     10.13 o
   5   8  10       22.01       14.55      6.97 o
   6   8  10       30.64       89.55     44.41 o
   7   8  10       25.75       45.84     11.57 o
   8   8  10       26.51       84.47     15.04 o
 -13   9  10        0.21       30.67     18.87 o
 -12   9  10        3.72       18.92      6.88 o
 -11   9  10        0.13        4.02      5.25 o
 -10   9  10        0.09        6.79      6.26 o
  -9   9  10        5.71        9.93      6.58 o
  -8   9  10        3.04        3.43      6.04 o
  -7   9  10        2.99        3.95      5.47 o
  -6   9  10       19.70       24.93      5.38 o
  -5   9  10       79.50       90.04      6.37 o
  -4   9  10       66.65       77.19      5.87 o
  -3   9  10       26.81       23.36      3.85 o
  -2   9  10        0.25        2.10      3.99 o
  -1   9  10       36.81       40.49      4.89 o
   0   9  10       44.33       46.86      5.63 o
   1   9  10       52.95       58.59      5.78 o
   2   9  10       36.55       45.36      6.80 o
   3   9  10       27.63       23.77      9.26 o
   4   9  10        0.02       -6.32      6.55 o
   5   9  10        0.71        6.97     12.12 o
   6   9  10        4.88       10.97      9.55 o
   7   9  10        9.24       62.66     14.05 o
 -11  10  10       94.27      175.22     26.75 o
 -10  10  10       62.33       89.94     23.39 o
  -9  10  10       63.70      157.64     29.55 o
  -8  10  10       19.55       24.35      9.21 o
  -7  10  10        6.82        9.11      5.94 o
  -6  10  10       27.20       18.86      6.80 o
  -5  10  10       71.32       65.36      8.19 o
  -4  10  10      149.10      137.63      8.66 o
  -3  10  10       90.33       88.03      8.02 o
  -2  10  10      185.31      215.90     10.74 o
  -1  10  10      149.08      138.83     10.47 o
   0  10  10      101.22      102.75      9.06 o
   1  10  10      162.41      194.68     10.76 o
   2  10  10      113.27      162.06     12.69 o
   3  10  10      107.19      165.95     18.81 o
   4  10  10       41.35       61.79     14.19 o
   5  10  10        4.95       20.05      9.47 o
 -10  11  10        0.03       24.53     14.81 o
  -9  11  10        0.12       21.72      9.81 o
  -8  11  10        0.18       17.17      7.48 o
  -7  11  10        1.68        4.29      9.02 o
  -6  11  10        1.64        0.33      7.51 o
  -5  11  10        3.75        4.93      6.51 o
  -4  11  10       19.90       28.23      7.54 o
  -3  11  10        1.94        3.47      5.54 o
  -2  11  10        4.41        8.67      5.44 o
  -1  11  10        2.47        0.49     10.96 o
   0  11  10        3.35       25.23      9.89 o
   1  11  10        0.06        7.80     11.84 o
   2  11  10        6.12       28.81      9.44 o
   3  11  10        0.79        8.46      7.35 o
   4  11  10        0.69       23.07      8.99 o
  -7  12  10       50.00      120.65     15.50 o
  -6  12  10       51.22       56.34      9.14 o
  -5  12  10       59.81       78.93      9.68 o
  -4  12  10       34.87       42.70      9.48 o
  -3  12  10       18.72       19.91      5.97 o
  -2  12  10       18.16       14.86      7.82 o
  -1  12  10        1.34       -0.62      8.17 o
   0  12  10        0.66        6.65      8.65 o
   1  12  10       15.09       19.67      9.42 o
 -16   1  11       60.50       69.78      8.31 o
 -15   1  11       30.42       38.14      9.17 o
 -14   1  11       17.29       15.20      6.46 o
 -13   1  11       20.13       13.09      4.70 o
 -12   1  11      125.55      105.80      7.64 o
 -11   1  11       17.67       14.15      3.29 o
 -10   1  11      227.25      230.76      6.34 o
  -9   1  11       76.02       69.47      2.94 o
  -8   1  11      316.09      300.68      5.04 o
  -7   1  11      427.97      428.58      6.52 o
  -6   1  11      927.27      885.22     10.38 o
  -5   1  11     1163.16     1125.06     11.25 o
  -4   1  11      890.13      873.48      8.97 o
  -3   1  11     1255.49     1303.40     11.65 o
  -2   1  11     1170.81     1245.31     12.18 o
  -1   1  11      819.06      764.95      8.58 o
   0   1  11       88.22       95.92      2.62 o
   1   1  11       61.92       70.87      2.91 o
   2   1  11     1764.12     1645.28     14.67 o
   3   1  11       73.50       82.96      3.33 o
   4   1  11       72.36       93.77      5.99 o
   5   1  11      459.74      436.32     12.18 o
   6   1  11      232.08      243.27      9.23 o
   7   1  11      190.80      211.36     11.69 o
   8   1  11       55.98       61.74      8.64 o
   9   1  11        1.70        9.07      8.97 o
  10   1  11        1.32       -2.08      8.20 o
 -16   2  11        2.40       21.38     10.08 o
 -15   2  11       18.61       31.95      9.81 o
 -14   2  11        2.05        8.73      6.01 o
 -13   2  11       42.02       32.42      6.15 o
 -12   2  11       39.92       40.08      5.24 o
 -11   2  11       27.52       31.13      5.53 o
 -10   2  11        6.42        5.65      2.61 o
  -9   2  11      280.30      274.45      6.74 o
  -8   2  11       25.56       23.66      2.44 o
  -7   2  11       14.23       10.24      1.79 o
  -6   2  11      170.57      181.36      3.76 o
  -5   2  11      317.58      336.86      6.76 o
  -4   2  11      581.07      563.66      6.83 o
  -3   2  11      474.62      463.36      5.98 o
  -2   2  11       58.34       62.95      2.15 o
  -1   2  11      446.36      443.40      5.96 o
   0   2  11      178.63      163.83      3.40 o
   1   2  11        0.50       -0.22      1.42 o
   2   2  11        6.93        9.46      1.53 o
   3   2  11       20.02       19.43      2.90 o
   4   2  11      193.87      178.25      7.23 o
   5   2  11       23.27       46.06      5.73 o
   6   2  11        1.77        3.66      4.17 o
   7   2  11        0.09        9.29      5.14 o
   8   2  11        1.91       -4.03      6.41 o
   9   2  11        4.70       11.20      8.54 o
  10   2  11        0.00        4.34      8.03 o
 -16   3  11       37.40      104.87     15.33 o
 -15   3  11       39.93       47.27      7.35 o
 -14   3  11      154.29      194.99     19.25 o
 -13   3  11       82.68       79.23     15.62 o
 -12   3  11      246.40      226.72     11.50 o
 -11   3  11      248.00      246.11      9.94 o
 -10   3  11     1092.78     1063.14     20.58 o
  -9   3  11      503.45      475.48      9.90 o
  -8   3  11      270.30      262.42      6.88 o
  -7   3  11      783.28      762.06     10.62 o
  -6   3  11      102.87      114.24      4.24 o
  -5   3  11      330.17      281.42      5.84 o
  -4   3  11      657.01      650.99      8.85 o
  -3   3  11      556.55      589.97      7.23 o
  -2   3  11     1053.29     1043.49     11.68 o
  -1   3  11     1042.38      920.75     10.98 o
   0   3  11       56.15       47.56      3.15 o
   1   3  11     1243.73     1154.65     12.92 o
   2   3  11      451.87      426.03      7.56 o
   3   3  11      192.64      189.30      7.53 o
   4   3  11        2.06       -2.66      3.63 o
   5   3  11       91.97      125.95     10.54 o
   6   3  11       55.37       56.81      6.04 o
   7   3  11        6.46        0.56      4.55 o
   8   3  11       31.49       23.75     10.77 o
   9   3  11       10.33       22.72     10.90 o
 -16   4  11        1.78       28.64     12.50 o
 -15   4  11        1.59       25.45      9.11 o
 -14   4  11        2.71       13.76     13.13 o
 -13   4  11       22.50       37.53     13.21 o
 -12   4  11       11.60       18.32      5.50 o
 -11   4  11       35.62       33.69      5.52 o
 -10   4  11      243.31      265.84     11.05 o
  -9   4  11       75.23       72.72      5.86 o
  -8   4  11      279.79      237.75      7.74 o
  -7   4  11       75.39       83.70      5.09 o
  -6   4  11        4.56        2.56      2.06 o
  -5   4  11       12.22        7.86      2.09 o
  -4   4  11       31.84       48.93      3.08 o
  -3   4  11       68.09       85.73      3.49 o
  -2   4  11       93.02      104.31      3.94 o
  -1   4  11       54.49       40.61      2.64 o
   0   4  11       63.75       77.28      3.29 o
   1   4  11        0.83        1.82      1.79 o
   2   4  11        0.15        0.35      2.88 o
   3   4  11        8.80       11.83      3.74 o
   4   4  11       33.43       34.85      5.11 o
   5   4  11        0.05       -2.27      4.11 o
   6   4  11       39.04       37.51      6.65 o
   7   4  11        0.26        0.49      5.68 o
   8   4  11       13.34       32.60     12.71 o
   9   4  11        0.49        4.27      9.14 o
 -15   5  11       50.87       41.54     35.90 o
 -14   5  11       67.45       74.84      7.81 o
 -13   5  11      145.73      188.65     19.91 o
 -12   5  11      161.57      189.97     11.09 o
 -11   5  11      557.06      506.95     16.53 o
 -10   5  11      529.79      499.25     15.13 o
  -9   5  11      521.75      509.99     12.38 o
  -8   5  11      161.08      165.10      9.75 o
  -7   5  11      161.08      170.75      8.05 o
  -6   5  11      145.82      147.38      5.60 o
  -5   5  11       41.92       61.96      4.32 o
  -4   5  11      510.00      529.34      9.11 o
  -3   5  11      314.54      302.84      6.23 o
  -2   5  11     1159.57     1061.07     14.53 o
  -1   5  11      273.52      275.75      5.76 o
   0   5  11      314.66      310.08      6.53 o
   1   5  11      324.61      280.82      9.71 o
   2   5  11      355.16      332.33     10.23 o
   3   5  11       46.84       54.54      5.57 o
   4   5  11       22.73       27.73      4.26 o
   5   5  11       43.56       64.62     10.10 o
   6   5  11       68.83       64.05      9.18 o
   7   5  11       30.77       25.54      8.09 o
   8   5  11       56.88      101.08     12.18 o
   9   5  11       35.23       53.92     11.38 o
 -15   6  11        6.07       16.13     11.70 o
 -14   6  11        8.51       35.06      7.60 o
 -13   6  11        0.13        2.42      5.30 o
 -12   6  11        5.88       11.94      4.81 o
 -11   6  11       19.53       28.79      5.43 o
 -10   6  11       12.96       27.36      5.72 o
  -9   6  11        0.04       -0.29      3.77 o
  -8   6  11       44.68       46.86      5.24 o
  -7   6  11       78.82       75.48      6.43 o
  -6   6  11      133.17      123.80      7.69 o
  -5   6  11        9.03       13.13      3.27 o
  -4   6  11       84.69      105.14      5.57 o
  -3   6  11        0.01       -1.52      2.38 o
  -2   6  11       37.09       42.79      3.48 o
  -1   6  11      131.52      125.38      5.03 o
   0   6  11      363.55      318.55     11.03 o
   1   6  11      120.09      115.81      6.26 o
   2   6  11       34.60       30.43      4.17 o
   3   6  11        3.10        1.40      3.39 o
   4   6  11       12.91        8.22      4.67 o
   5   6  11        5.95       -3.60      9.61 o
   6   6  11        2.78        5.96      7.28 o
   7   6  11        1.34       13.16      9.94 o
   8   6  11        0.85       12.87     10.07 o
 -14   7  11       19.34       47.19     16.54 o
 -13   7  11        5.05       24.43      8.56 o
 -12   7  11        7.99       -3.09      8.52 o
 -11   7  11       37.24       50.09      8.78 o
 -10   7  11       66.91       82.55      9.01 o
  -9   7  11      114.12      124.89      8.85 o
  -8   7  11      120.74      137.30      8.19 o
  -7   7  11      162.06      138.75      7.96 o
  -6   7  11      394.50      356.76      9.94 o
  -5   7  11      393.67      374.69     10.22 o
  -4   7  11       94.54       95.32      6.55 o
  -3   7  11      157.68      138.85      7.35 o
  -2   7  11       18.56       13.05      3.63 o
  -1   7  11       30.29       37.95      4.37 o
   0   7  11        5.50        4.24      4.00 o
   1   7  11      111.01       98.96      6.02 o
   2   7  11      294.11      299.55     10.10 o
   3   7  11      364.59      359.98     12.18 o
   4   7  11      246.41      243.03     17.58 o
   5   7  11      127.52      141.58     13.62 o
   6   7  11      123.43      123.03     15.18 o
   7   7  11       76.14       91.11     11.08 o
 -13   8  11        4.56       29.55      5.94 o
 -12   8  11        2.11        6.41      6.30 o
 -11   8  11        0.50       11.44      5.10 o
 -10   8  11        0.05        3.12      7.19 o
  -9   8  11        1.03        7.37      6.37 o
  -8   8  11       36.24       45.76      6.02 o
  -7   8  11       59.16       71.26      7.99 o
  -6   8  11       19.02       15.38      4.14 o
  -5   8  11        0.22        2.81      3.40 o
  -4   8  11        0.01       -0.31      3.12 o
  -3   8  11        9.46        4.84      4.05 o
  -2   8  11      120.13      117.28      8.56 o
  -1   8  11       24.95       19.70      4.23 o
   0   8  11        1.18       -3.30      3.30 o
   1   8  11        4.21        2.07      3.61 o
   2   8  11        0.97       -4.71      4.71 o
   3   8  11        0.22        1.46      8.31 o
   4   8  11        4.57        6.36      6.63 o
   5   8  11        0.20        5.71     17.61 o
   6   8  11        1.84       11.78      8.52 o
   7   8  11        2.24       27.94     11.43 o
 -12   9  11       48.49       56.48     22.10 o
 -11   9  11       31.91       34.52      7.37 o
 -10   9  11       37.21       56.12      8.83 o
  -9   9  11       28.82       44.77     11.58 o
  -8   9  11        5.68       16.13      6.31 o
  -7   9  11       10.61       12.98      6.08 o
  -6   9  11       94.39       94.93      7.54 o
  -5   9  11      182.03      168.60      9.39 o
  -4   9  11      187.33      183.94      8.68 o
  -3   9  11      166.49      166.31     10.18 o
  -2   9  11      196.59      204.76      8.95 o
  -1   9  11      130.08      135.73     10.78 o
   0   9  11      118.33       99.09      7.64 o
   1   9  11       91.21       96.76      7.94 o
   2   9  11       87.84      118.24     10.83 o
   3   9  11      172.50      187.60     13.57 o
   4   9  11       50.43       66.98     13.87 o
   5   9  11       11.22        7.99      9.23 o
   6   9  11        7.07       33.82      9.71 o
 -11  10  11        0.38       19.67     16.48 o
 -10  10  11        0.35       20.64     11.82 o
  -9  10  11        4.65        2.23      7.16 o
  -8  10  11        0.12        7.40      7.88 o
  -7  10  11        0.00       -3.41      4.53 o
  -6  10  11        7.79        6.34      5.29 o
  -5  10  11       27.97       38.67      7.71 o
  -4  10  11       33.51       34.33      6.56 o
  -3  10  11       17.29       15.89      6.46 o
  -2  10  11       26.64       32.01      7.89 o
  -1  10  11        4.14        0.77      7.53 o
   0  10  11        7.40        0.90      5.95 o
   1  10  11        8.72        4.54      6.80 o
   2  10  11        0.08       10.88     10.08 o
   3  10  11        1.73       19.26      8.61 o
   4  10  11        5.69        2.41      7.54 o
  -9  11  11       42.91       78.07     12.81 o
  -8  11  11       38.99       47.89      9.69 o
  -7  11  11       57.19       74.52     10.37 o
  -6  11  11       88.59       67.73     16.82 o
  -5  11  11       97.98       95.15     25.61 o
  -4  11  11       69.15       81.31     13.20 o
  -3  11  11       72.99       75.06     14.40 o
  -2  11  11       56.57       66.94      9.60 o
  -1  11  11       35.22       35.40     18.77 o
   0  11  11       81.92      112.05     12.84 o
   1  11  11       61.71       58.40     11.66 o
   2  11  11       78.66      112.52     16.42 o
  -6  12  11        1.31       19.68      6.30 o
  -5  12  11        2.10        3.59      7.18 o
  -4  12  11        6.76       18.80      7.83 o
  -3  12  11        0.67       -5.36      6.15 o
  -2  12  11        0.88        6.26      6.09 o
  -1  12  11        0.17        5.77     10.41 o
 -16   0  12      148.03      166.17     20.57 o
 -15   0  12      138.26      105.91     17.01 o
 -14   0  12      281.01      261.72     34.08 o
 -13   0  12        8.28        4.26      4.69 o
 -12   0  12       13.30       11.09      6.02 o
 -11   0  12       80.43       81.64      8.92 o
 -10   0  12      413.32      366.27     17.06 o
  -9   0  12       11.40        9.44      4.98 o
  -8   0  12      284.44      255.62      8.97 o
  -7   0  12      224.69      228.24      7.28 o
  -6   0  12      333.37      356.00      9.38 o
  -5   0  12      501.94      474.59      8.84 o
  -4   0  12     1590.90     1477.26     20.45 o
  -3   0  12     4560.23     4359.00     50.03 o
  -2   0  12     3232.09     3126.74     38.61 o
  -1   0  12     2218.42     2100.19     26.17 o
   0   0  12        2.27        0.70      1.67 o
   1   0  12      167.64      181.70      5.32 o
   2   0  12        2.32        4.72      2.01 o
   3   0  12       25.37       20.25      3.58 o
   4   0  12      401.22      370.80     20.74 o
   5   0  12      111.51      131.58     10.35 o
   6   0  12      164.86      200.17     15.13 o
   7   0  12      100.31      117.26     13.72 o
   8   0  12       12.26        7.05     13.11 o
   9   0  12        0.76      -14.12     14.12 o
 -16   1  12        1.02       20.77      9.27 o
 -15   1  12        1.74        0.74      7.42 o
 -14   1  12        0.07       -5.49      5.49 o
 -13   1  12      155.59      147.24      8.74 o
 -12   1  12        6.79        4.64      4.38 o
 -11   1  12      328.98      300.32      9.41 o
 -10   1  12       39.27       41.30      4.75 o
  -9   1  12        5.33        2.16      2.13 o
  -8   1  12        0.01       -1.32      1.32 o
  -7   1  12      191.77      178.74      5.66 o
  -6   1  12      415.52      418.79      7.85 o
  -5   1  12      329.58      326.23      5.45 o
  -4   1  12      258.55      244.69      4.50 o
  -3   1  12       21.47       18.51      1.77 o
  -2   1  12       18.39       21.33      2.00 o
  -1   1  12       36.30       31.52      2.30 o
   0   1  12      506.71      457.06      6.34 o
   1   1  12        5.92        7.43      1.52 o
   2   1  12      362.32      343.92      7.15 o
   3   1  12        1.67        0.85      2.74 o
   4   1  12       11.86       13.06      3.91 o
   5   1  12        2.19        9.84      4.24 o
   6   1  12        0.91        6.11      4.51 o
   7   1  12        0.09        3.69      5.18 o
   8   1  12        0.05       -4.68      8.73 o
   9   1  12        0.03       -6.44     15.02 o
 -16   2  12       14.30        3.36      7.11 o
 -15   2  12       54.90       78.28     11.10 o
 -14   2  12       36.57       56.84     11.33 o
 -13   2  12       13.09       11.10      5.58 o
 -12   2  12      158.59      150.88     11.58 o
 -11   2  12      332.22      336.85     12.64 o
 -10   2  12      209.02      207.89      7.01 o
  -9   2  12      507.82      464.43     10.79 o
  -8   2  12     1682.34     1568.56     21.02 o
  -7   2  12      446.78      443.44      8.40 o
  -6   2  12        5.59        0.85      1.58 o
  -5   2  12        9.92       15.24      1.95 o
  -4   2  12       56.58       64.41      2.70 o
  -3   2  12      347.79      328.42      5.58 o
  -2   2  12     2061.54     1932.15     20.44 o
  -1   2  12      559.26      485.64      7.73 o
   0   2  12      450.06      430.05      8.76 o
   1   2  12      478.35      475.52      7.41 o
   2   2  12      193.61      194.14      6.93 o
   3   2  12      221.67      220.76      9.58 o
   4   2  12      393.66      399.63     11.56 o
   5   2  12      137.97      165.90      9.05 o
   6   2  12       78.48      103.36      9.03 o
   7   2  12       57.52       61.09     10.42 o
   8   2  12        3.75       17.74     14.83 o
   9   2  12        7.89       26.82      9.21 o
 -16   3  12        3.38        5.99     10.08 o
 -15   3  12        1.65       15.47      8.24 o
 -14   3  12        5.84       12.50      5.56 o
 -13   3  12        6.39        3.79      6.30 o
 -12   3  12        0.74       -4.31      4.31 o
 -11   3  12        4.20       -3.13      4.40 o
 -10   3  12       40.53       38.34      4.94 o
  -9   3  12        1.85        2.00      3.05 o
  -8   3  12      199.22      204.81      6.84 o
  -7   3  12       31.37       35.39      2.91 o
  -6   3  12        9.04        8.31      1.92 o
  -5   3  12       14.11       16.74      2.52 o
  -4   3  12      125.69      110.78      3.77 o
  -3   3  12       82.53       73.07      2.97 o
  -2   3  12      357.23      348.08      6.48 o
  -1   3  12      131.81      128.44      4.23 o
   0   3  12        0.60        0.10      1.37 o
   1   3  12       57.52       71.89      4.00 o
   2   3  12      147.52      134.80      5.90 o
   3   3  12        4.46       -2.84      3.24 o
   4   3  12        1.10        4.20      3.82 o
   5   3  12       15.50       25.33      4.75 o
   6   3  12        3.16        2.66      5.23 o
   7   3  12        3.87       -0.74      7.81 o
   8   3  12        1.54        1.36     10.44 o
   9   3  12        0.39       11.20     10.15 o
 -16   4  12        7.17       14.92     10.49 o
 -15   4  12       47.40       59.83     11.44 o
 -14   4  12       16.96       28.92      9.02 o
 -13   4  12       52.17       58.70      8.94 o
 -12   4  12      194.84      204.01     13.74 o
 -11   4  12      179.59      166.95     10.73 o
 -10   4  12      183.49      178.03     11.18 o
  -9   4  12      237.99      203.42     10.66 o
  -8   4  12      845.86      815.21     18.85 o
  -7   4  12      441.43      425.09     10.35 o
  -6   4  12       31.79       25.68      3.16 o
  -5   4  12      190.25      196.02      6.55 o
  -4   4  12       76.32       82.11      4.09 o
  -3   4  12      388.65      405.46      7.03 o
  -2   4  12      904.27      806.12     10.85 o
  -1   4  12      114.89      116.00      4.09 o
   0   4  12      344.25      352.66      7.23 o
   1   4  12      345.89      331.84      8.96 o
   2   4  12      224.48      194.02      9.55 o
   3   4  12      280.10      258.76      7.84 o
   4   4  12      199.86      198.86     11.20 o
   5   4  12      185.29      191.22     12.90 o
   6   4  12       51.40       55.94      8.12 o
   7   4  12       17.33       27.99     10.40 o
   8   4  12        7.49        1.13      9.40 o
 -15   5  12        0.01       14.63      4.02 o
 -14   5  12       11.66       34.15      8.56 o
 -13   5  12        3.26       25.84      8.03 o
 -12   5  12        1.05        6.99      6.93 o
 -11   5  12       11.31       14.65      5.71 o
 -10   5  12       11.09       16.54      5.55 o
  -9   5  12       32.57       15.72      4.74 o
  -8   5  12       10.19        9.32      4.69 o
  -7   5  12        0.26       -1.01      3.46 o
  -6   5  12       63.07       70.08      5.87 o
  -5   5  12       37.54       31.69      3.49 o
  -4   5  12       57.03       66.32      4.97 o
  -3   5  12      219.11      241.61      6.79 o
  -2   5  12        0.49       -0.68      2.18 o
  -1   5  12       52.75       55.16      4.47 o
   0   5  12       10.29        0.23      4.09 o
   1   5  12        6.97        3.39      4.48 o
   2   5  12       10.11        8.85      3.41 o
   3   5  12       29.65       22.61      4.70 o
   4   5  12       10.74       10.31      4.74 o
   5   5  12        4.69        0.95      7.98 o
   6   5  12        2.84        4.29      7.01 o
   7   5  12       14.15       16.42      9.95 o
   8   5  12        3.67        3.88     14.19 o
 -14   6  12       17.76       41.18     10.53 o
 -13   6  12       19.58       38.06      9.14 o
 -12   6  12       72.95       82.16     11.07 o
 -11   6  12      103.49      125.32     10.83 o
 -10   6  12       85.04       87.47      9.95 o
  -9   6  12      333.26      307.16     13.96 o
  -8   6  12      509.74      446.97     14.38 o
  -7   6  12      663.67      595.20     14.64 o
  -6   6  12      563.00      546.01     12.55 o
  -5   6  12      514.08      492.62     11.26 o
  -4   6  12      109.60      108.01      5.99 o
  -3   6  12      434.25      391.48      9.96 o
  -2   6  12       60.55       59.09      4.69 o
  -1   6  12       12.29       19.17      3.86 o
   0   6  12        2.69       -2.46      3.28 o
   1   6  12       33.43       32.00      4.62 o
   2   6  12      101.27      104.50      6.64 o
   3   6  12       32.08       34.52      7.00 o
   4   6  12       58.01       70.12     11.69 o
   5   6  12       94.03      105.54     11.91 o
   6   6  12       81.74       96.97     16.53 o
   7   6  12       57.31       97.87     13.21 o
 -14   7  12        0.16       18.23     19.96 o
 -13   7  12        0.00       15.33      6.35 o
 -12   7  12       32.77       50.60      8.58 o
 -11   7  12       17.24       34.58      7.29 o
 -10   7  12       30.71       30.05      8.25 o
  -9   7  12       13.46       10.84      6.64 o
  -8   7  12        4.21        5.93      4.51 o
  -7   7  12       55.54       39.31      7.22 o
  -6   7  12        2.21        5.60      3.38 o
  -5   7  12       55.04       62.44      5.32 o
  -4   7  12       50.99       45.55      5.14 o
  -3   7  12        4.23        2.24      3.00 o
  -2   7  12        0.23       -0.94      2.90 o
  -1   7  12        8.93        6.27      3.18 o
   0   7  12        1.91       -2.03      3.63 o
   1   7  12        9.36       11.40      3.69 o
   2   7  12       22.14       26.06      5.61 o
   3   7  12       73.54       84.78      9.31 o
   4   7  12       10.76       10.86     13.06 o
   5   7  12        3.71       -0.17     13.05 o
   6   7  12        1.65       15.14      9.37 o
   7   7  12        9.02       25.22     19.16 o
 -13   8  12       37.60       85.91     13.11 o
 -12   8  12       54.72       65.64     11.76 o
 -11   8  12       28.86       46.20      8.92 o
 -10   8  12       45.59       61.38      9.76 o
  -9   8  12       30.65       36.30      7.75 o
  -8   8  12       55.00       65.88     10.07 o
  -7   8  12       68.16       62.49      7.09 o
  -6   8  12      332.68      354.88     11.55 o
  -5   8  12      148.47      144.43      9.06 o
  -4   8  12      284.14      255.37     10.20 o
  -3   8  12      220.18      216.21      9.16 o
  -2   8  12      209.38      196.86      9.40 o
  -1   8  12       98.58       95.96      7.55 o
   0   8  12      108.69      110.30      7.05 o
   1   8  12      122.61      137.94      9.57 o
   2   8  12      121.32      135.33      8.70 o
   3   8  12       71.76       82.14      9.76 o
   4   8  12       15.57       22.40     11.19 o
   5   8  12       19.93       33.57     20.43 o
   6   8  12       26.73       41.74     13.64 o
 -12   9  12        0.10        7.35     11.54 o
 -11   9  12        0.11        4.10      6.99 o
 -10   9  12        1.85        6.83      6.05 o
  -9   9  12        0.06       15.03      6.50 o
  -8   9  12       22.94       31.00      8.33 o
  -7   9  12       17.18        6.02      4.60 o
  -6   9  12        1.41        6.23      5.00 o
  -5   9  12        1.39        2.04      4.91 o
  -4   9  12        2.14        1.86      5.49 o
  -3   9  12        9.65        5.28      5.58 o
  -2   9  12        6.04       21.34      5.50 o
  -1   9  12        0.24       -4.24      4.24 o
   0   9  12        6.85        8.35      4.85 o
   1   9  12       23.18       14.89      7.30 o
   2   9  12        0.70       13.49     14.31 o
   3   9  12        0.10       21.51     13.30 o
   4   9  12        0.66       -3.12      9.14 o
   5   9  12       18.31       46.32     20.17 o
 -10  10  12       59.76       57.23     15.71 o
  -9  10  12       59.19       87.50     10.68 o
  -8  10  12       18.83       42.43     12.22 o
  -7  10  12       61.93       61.27      9.83 o
  -6  10  12       43.67       34.39      9.03 o
  -5  10  12       61.44       49.44      8.78 o
  -4  10  12       61.25       73.19     10.61 o
  -3  10  12       62.74       60.56      8.19 o
  -2  10  12       24.03        7.59      8.30 o
  -1  10  12       58.37       65.80     17.48 o
   0  10  12      125.86      148.61     15.57 o
   1  10  12       95.90      114.70     16.77 o
   2  10  12      100.83      112.46     13.37 o
   3  10  12       82.62       83.25     13.46 o
  -8  11  12        0.25       27.33      6.69 o
  -7  11  12        4.88       22.03      7.60 o
  -6  11  12        9.26       11.07      8.80 o
  -5  11  12       14.05       14.17     14.76 o
  -4  11  12       17.69       26.57      9.81 o
  -3  11  12        5.75      -10.49     13.03 o
  -2  11  12        6.57        4.45      7.09 o
  -1  11  12        0.12        7.18      9.93 o
   0  11  12        2.56        6.26      6.70 o
   1  11  12        4.58       14.81      9.68 o
 -16   1  13       31.77       42.20     13.01 o
 -15   1  13       70.41       71.61     10.69 o
 -14   1  13       29.06       38.37      6.16 o
 -13   1  13       19.15       16.45      5.18 o
 -12   1  13      349.82      331.59     15.87 o
 -11   1  13       92.67      101.25      7.67 o
 -10   1  13      148.90      166.69      7.23 o
  -9   1  13      345.49      312.47      8.88 o
  -8   1  13       69.15       60.66      4.85 o
  -7   1  13       58.76       67.41      5.13 o
  -6   1  13      302.71      284.77      7.14 o
  -5   1  13      117.89       95.31      3.61 o
  -4   1  13       80.56       75.70      3.12 o
  -3   1  13      258.00      261.90      5.39 o
  -2   1  13      606.24      587.41      9.16 o
  -1   1  13      493.23      439.92      7.35 o
   0   1  13     1222.49     1119.45     13.40 o
   1   1  13      684.01      651.63     11.12 o
   2   1  13      214.71      224.78      7.43 o
   3   1  13      553.94      520.58     15.39 o
   4   1  13      324.33      288.61     11.44 o
   5   1  13      238.97      247.32     12.48 o
   6   1  13      179.38      214.68     13.47 o
   7   1  13       60.47       94.04     17.21 o
   8   1  13        0.73        8.07     20.57 o
 -16   2  13        0.25        0.47      8.27 o
 -15   2  13       11.68        5.40      6.82 o
 -14   2  13       10.40        6.18      8.42 o
 -13   2  13       21.87       18.96      6.43 o
 -12   2  13       12.88        6.53      6.39 o
 -11   2  13       19.42       17.05      6.43 o
 -10   2  13        1.57       -0.56      3.33 o
  -9   2  13      178.05      181.74      7.73 o
  -8   2  13      209.03      221.69      7.14 o
  -7   2  13       99.26       92.67      4.45 o
  -6   2  13       17.92        8.92      1.88 o
  -5   2  13      118.84      110.04      4.21 o
  -4   2  13      878.49      767.52     10.69 o
  -3   2  13      851.07      829.91     11.41 o
  -2   2  13      790.89      778.15     10.66 o
  -1   2  13      323.16      300.13      6.64 o
   0   2  13      507.67      450.76      8.48 o
   1   2  13        5.96        0.11      3.37 o
   2   2  13        5.36        4.52      3.33 o
   3   2  13        3.36        7.43      3.36 o
   4   2  13       57.98       79.69      6.34 o
   5   2  13       70.61       88.78      8.52 o
   6   2  13       30.19       38.25      9.46 o
   7   2  13        6.93       20.39     15.11 o
   8   2  13        0.42       12.01     14.00 o
 -16   3  13       21.48       28.72     10.89 o
 -15   3  13       49.14       52.92     11.10 o
 -14   3  13        5.36       12.86      6.77 o
 -13   3  13      137.88      155.93     15.38 o
 -12   3  13      170.69      184.85     13.31 o
 -11   3  13      298.56      280.96     13.43 o
 -10   3  13      176.01      194.38     11.54 o
  -9   3  13      340.98      326.22     12.75 o
  -8   3  13      267.90      248.86      8.94 o
  -7   3  13      326.21      301.13     10.67 o
  -6   3  13      397.49      376.52     10.53 o
  -5   3  13      676.71      636.77     10.94 o
  -4   3  13      180.15      190.36      5.18 o
  -3   3  13      756.46      667.20     10.09 o
  -2   3  13      220.87      172.71      5.70 o
  -1   3  13      113.47      109.35      4.99 o
   0   3  13      425.41      397.11     11.45 o
   1   3  13       30.79       25.74      3.81 o
   2   3  13        4.59        2.20      2.74 o
   3   3  13       35.10       46.20      4.70 o
   4   3  13       98.77      117.16      9.94 o
   5   3  13       54.25       52.31      6.88 o
   6   3  13       97.07      102.52     12.39 o
   7   3  13       12.71        1.79     13.22 o
   8   3  13        7.65      -17.85     17.85 o
 -15   4  13        8.13       25.86     10.83 o
 -14   4  13       12.24       20.71      6.50 o
 -13   4  13        0.39        8.31      5.68 o
 -12   4  13        2.70        8.68      6.11 o
 -11   4  13        0.24       -1.99      5.04 o
 -10   4  13        1.45        0.38      5.30 o
  -9   4  13        8.17        0.70      4.02 o
  -8   4  13       22.53       29.88      6.36 o
  -7   4  13        0.69       -2.16      3.02 o
  -6   4  13        0.00        5.48      3.41 o
  -5   4  13       42.57       24.38      4.00 o
  -4   4  13       37.24       25.25      3.56 o
  -3   4  13      254.62      262.40      6.47 o
  -2   4  13      275.59      237.47      7.04 o
  -1   4  13        4.08       -2.41      2.92 o
   0   4  13        2.23       -1.64      2.50 o
   1   4  13        0.01        1.52      2.58 o
   2   4  13       61.62       62.07      4.78 o
   3   4  13       60.49       53.35      5.76 o
   4   4  13        9.70       10.89      5.59 o
   5   4  13        0.02       -0.47      7.15 o
   6   4  13        6.33       -8.94     13.16 o
   7   4  13       10.01        5.67     11.47 o
 -15   5  13       11.35       35.78     11.90 o
 -14   5  13       20.05       24.27      5.20 o
 -13   5  13       25.51       32.63      8.67 o
 -12   5  13      104.03      153.09     16.77 o
 -11   5  13       87.01       88.77     11.71 o
 -10   5  13      130.73      145.12     10.72 o
  -9   5  13      179.70      179.27     13.13 o
  -8   5  13      547.78      488.80     19.29 o
  -7   5  13      544.56      467.19     15.26 o
  -6   5  13      989.17      965.77     16.66 o
  -5   5  13      247.29      233.72      7.39 o
  -4   5  13      485.68      441.63     10.32 o
  -3   5  13      483.07      453.38      9.20 o
  -2   5  13       46.40       49.00      4.07 o
  -1   5  13       98.39      113.63      6.43 o
   0   5  13      106.65      116.07      7.01 o
   1   5  13      117.31      118.27      7.04 o
   2   5  13       11.53       11.53      3.77 o
   3   5  13        9.80       15.31      6.08 o
   4   5  13       15.97       22.03      6.84 o
   5   5  13       39.92       34.73     12.02 o
   6   5  13       16.81        9.82      9.18 o
   7   5  13       12.31       16.47     20.23 o
 -14   6  13       18.68       33.12     10.45 o
 -13   6  13        0.50        5.15      8.84 o
 -12   6  13        9.56        9.87      7.46 o
 -11   6  13       13.24       17.89      7.98 o
 -10   6  13       36.25       44.32      8.51 o
  -9   6  13       14.72        4.91      5.20 o
  -8   6  13        0.29        3.02      4.75 o
  -7   6  13        2.88        1.80      4.78 o
  -6   6  13        0.01        6.84      3.39 o
  -5   6  13      267.22      257.46      8.36 o
  -4   6  13        1.51        2.53      2.87 o
  -3   6  13       81.04       78.11      5.96 o
  -2   6  13      287.24      259.60      8.22 o
  -1   6  13      180.46      174.65      9.20 o
   0   6  13       33.82       26.10      5.11 o
   1   6  13        2.58        1.08      3.91 o
   2   6  13       18.20       21.13      4.99 o
   3   6  13       25.08       21.65      8.54 o
   4   6  13        1.08       12.22     14.06 o
   5   6  13        3.27        1.40      9.74 o
   6   6  13        0.20        3.02     16.11 o
 -13   7  13       58.14       81.60     11.35 o
 -12   7  13       55.93       52.27     12.29 o
 -11   7  13       56.70       74.69     10.09 o
 -10   7  13        9.04       24.18      6.60 o
  -9   7  13       18.66       33.73      6.20 o
  -8   7  13       28.50       25.42      6.01 o
  -7   7  13      261.42      262.71     13.01 o
  -6   7  13      283.11      303.17     10.04 o
  -5   7  13      119.21      132.31      7.55 o
  -4   7  13      492.47      437.28      9.93 o
  -3   7  13      460.09      427.91     13.00 o
  -2   7  13      272.78      266.04      8.80 o
  -1   7  13      164.50      157.39      8.28 o
   0   7  13      120.47      115.11     10.01 o
   1   7  13      185.78      217.06     11.46 o
   2   7  13       99.43      117.75      8.71 o
   3   7  13       10.86        5.07      8.60 o
   4   7  13       34.86       23.56     17.24 o
   5   7  13       45.19       51.55     12.63 o
   6   7  13       91.66      250.02     25.01 o
 -12   8  13        3.64       18.07      7.04 o
 -11   8  13        2.36       17.39      8.62 o
 -10   8  13        2.89       15.99      7.16 o
  -9   8  13        5.32       11.83      5.43 o
  -8   8  13       56.32       71.85      9.22 o
  -7   8  13       18.30       25.58      6.46 o
  -6   8  13        2.55        1.51      4.06 o
  -5   8  13        4.10        4.97      4.67 o
  -4   8  13       27.21       44.34      5.91 o
  -3   8  13        5.37       11.19      4.55 o
  -2   8  13        0.28       -3.56      5.51 o
  -1   8  13       18.28       16.08      6.42 o
   0   8  13       31.91       30.20      6.42 o
   1   8  13       17.31       24.86      6.71 o
   2   8  13        1.31        0.93     10.20 o
   3   8  13        0.48        6.90     11.70 o
   4   8  13        2.83        4.92      8.44 o
   5   8  13        1.67        8.33     10.19 o
 -11   9  13       14.21       19.39      7.80 o
 -10   9  13       20.46       12.20      9.72 o
  -9   9  13       15.57        9.59      7.80 o
  -8   9  13       52.51       69.07     11.72 o
  -7   9  13      193.13      215.67     16.50 o
  -6   9  13       75.35       87.04      8.48 o
  -5   9  13       68.00       79.66      8.39 o
  -4   9  13       64.34       69.16      7.91 o
  -3   9  13       78.36       90.10      9.32 o
  -2   9  13       86.55       91.89     10.30 o
  -1   9  13      102.56      133.42     10.52 o
   0   9  13      140.45      152.31     20.35 o
   1   9  13      196.07      215.22     22.36 o
   2   9  13      166.99      184.64     14.61 o
   3   9  13       57.79       66.50     16.36 o
  -9  10  13        1.45        7.03      8.67 o
  -8  10  13        7.80       14.32     10.30 o
  -7  10  13       27.43       29.25      9.14 o
  -6  10  13       19.70       18.91      8.27 o
  -5  10  13       12.39       -3.98      8.39 o
  -4  10  13        6.47        6.39      8.75 o
  -3  10  13        2.61        9.93      8.86 o
  -2  10  13        7.18        0.97     10.11 o
  -1  10  13       10.91       31.31      7.41 o
   0  10  13        1.89       -3.50      7.29 o
   1  10  13        0.20        2.65     13.17 o
   2  10  13        1.16       -5.78     11.28 o
  -7  11  13       79.78      121.66     15.27 o
  -6  11  13       27.68       23.07      7.21 o
  -5  11  13       14.39       20.09      6.73 o
  -4  11  13       11.45       13.83      8.58 o
  -3  11  13        2.82       -5.49      9.26 o
  -2  11  13        5.79       18.84      9.03 o
  -1  11  13       31.94       29.54      9.06 o
 -16   0  14       51.92       77.44     18.15 o
 -15   0  14       79.66       83.89     19.76 o
 -14   0  14        8.64       24.35     13.05 o
 -13   0  14      233.21      206.86     22.41 o
 -12   0  14      144.65      146.40     12.97 o
 -11   0  14      175.98      191.41     12.46 o
 -10   0  14      522.17      493.41     22.58 o
  -9   0  14      448.85      413.95     16.29 o
  -8   0  14       51.30       55.84      6.99 o
  -7   0  14       10.15       13.78      4.77 o
  -6   0  14       10.83        3.88      3.73 o
  -5   0  14        2.93        0.72      6.10 o
  -4   0  14      547.06      485.77     13.40 o
  -3   0  14       79.90       96.80      7.13 o
  -2   0  14        3.47        0.41      3.59 o
  -1   0  14       10.06        6.59      4.56 o
   0   0  14       34.61       36.76      5.36 o
   1   0  14       54.83       74.97      7.26 o
   2   0  14      307.42      270.50     19.29 o
   3   0  14      174.06      166.08     12.06 o
   4   0  14      230.02      241.60     19.17 o
   5   0  14      160.51      187.95     25.01 o
   6   0  14      102.96      165.37     28.23 o
   7   0  14       16.21       50.01     16.54 o
 -16   1  14        0.56       26.62     27.43 o
 -15   1  14        0.37       -0.85     11.32 o
 -14   1  14        0.01        1.28      7.36 o
 -13   1  14       22.68       17.21      5.56 o
 -12   1  14        1.38       -4.22      4.32 o
 -11   1  14        4.59        4.14      3.42 o
 -10   1  14      114.59       94.64      7.52 o
  -9   1  14      232.63      224.27      9.05 o
  -8   1  14      367.77      382.60     11.31 o
  -7   1  14      213.71      215.84      8.05 o
  -6   1  14      243.28      204.85      8.09 o
  -5   1  14        1.89       -1.24      1.92 o
  -4   1  14       31.62       23.45      2.82 o
  -3   1  14      135.10      134.72      5.65 o
  -2   1  14      205.89      193.30      6.93 o
  -1   1  14      282.58      263.14      9.02 o
   0   1  14       61.38       62.82      4.09 o
   1   1  14       51.85       56.68      4.79 o
   2   1  14       19.28       24.06      4.95 o
   3   1  14        4.16        1.73      3.93 o
   4   1  14        3.96       18.19      6.13 o
   5   1  14        7.62       30.77     10.49 o
   6   1  14        0.09       31.46     19.12 o
   7   1  14        4.03       17.45      9.36 o
 -16   2  14       72.51       68.16     17.34 o
 -15   2  14        9.94       15.71      6.33 o
 -14   2  14       23.33       33.88     11.51 o
 -13   2  14       77.55       82.88      9.98 o
 -12   2  14       73.03       77.38     10.71 o
 -11   2  14       63.83       73.45     11.22 o
 -10   2  14      318.83      319.34     15.23 o
  -9   2  14      400.54      351.60     23.25 o
  -8   2  14      346.97      354.60     10.36 o
  -7   2  14      304.84      296.42      9.00 o
  -6   2  14      263.18      243.42      8.96 o
  -5   2  14      909.28      865.63     15.15 o
  -4   2  14     1068.99      992.79     14.83 o
  -3   2  14      749.25      705.49     12.48 o
  -2   2  14        7.34        6.44      3.04 o
  -1   2  14       33.18       25.43      3.15 o
   0   2  14       13.98       14.20      3.24 o
   1   2  14       50.57       52.20      4.87 o
   2   2  14      158.23      141.84      9.68 o
   3   2  14      180.56      197.30      9.91 o
   4   2  14      158.22      208.21     11.55 o
   5   2  14      123.07      194.99     32.04 o
   6   2  14       59.19       80.70     16.11 o
   7   2  14       16.26       20.17     10.41 o
 -15   3  14       14.86       20.66     14.52 o
 -14   3  14        1.42        8.14      6.45 o
 -13   3  14        0.41       -4.66      7.36 o
 -12   3  14        0.22       -0.39      7.80 o
 -11   3  14        1.24       -4.66      4.66 o
 -10   3  14        5.65        0.68      5.45 o
  -9   3  14       15.72       14.95      6.53 o
  -8   3  14        1.65       -2.87      3.93 o
  -7   3  14       56.17       48.49      6.15 o
  -6   3  14      115.39       91.62      5.38 o
  -5   3  14      146.20      144.72      6.43 o
  -4   3  14       50.29       56.63      4.44 o
  -3   3  14      216.53      197.15      6.09 o
  -2   3  14       32.91       32.19      3.33 o
  -1   3  14       53.56       43.28      3.77 o
   0   3  14       28.36       21.70      3.51 o
   1   3  14      148.90      153.34      7.78 o
   2   3  14      253.36      252.00      8.76 o
   3   3  14      125.99      124.18     10.57 o
   4   3  14       10.27       10.16      4.99 o
   5   3  14        1.46       11.91     12.12 o
   6   3  14        0.08       -8.09      8.09 o
   7   3  14        3.22       -0.29     13.38 o
 -15   4  14        3.34       30.83      4.98 o
 -14   4  14       15.75       27.94      6.84 o
 -13   4  14       80.82      127.36     17.38 o
 -12   4  14      130.14      133.38     13.11 o
 -11   4  14      190.21      194.63     13.65 o
 -10   4  14      240.33      234.82     13.90 o
  -9   4  14      241.36      226.18     12.41 o
  -8   4  14      232.39      228.58     16.82 o
  -7   4  14       79.61       85.80      8.77 o
  -6   4  14       88.69      100.11      6.74 o
  -5   4  14      253.45      264.16     10.56 o
  -4   4  14     1393.39     1313.25     21.25 o
  -3   4  14      715.04      600.19     10.96 o
  -2   4  14      585.13      518.27     11.98 o
  -1   4  14      877.48      838.54     17.99 o
   0   4  14      900.19      871.97     18.44 o
   1   4  14      445.77      420.97     14.61 o
   2   4  14      219.20      212.39     10.78 o
   3   4  14      137.32      185.57     11.26 o
   4   4  14       27.76       49.17      9.59 o
   5   4  14       25.17       42.17     16.11 o
   6   4  14        0.34       -2.87     32.67 o
 -14   5  14        2.45       32.93      6.67 o
 -13   5  14        0.08        4.47      6.45 o
 -12   5  14        2.79        7.43      5.59 o
 -11   5  14        9.07        5.91      7.04 o
 -10   5  14        0.18        6.04      5.70 o
  -9   5  14        0.06        6.05      5.11 o
  -8   5  14       44.73       53.16     10.14 o
  -7   5  14       70.36       80.88      9.32 o
  -6   5  14       40.39       36.57      4.83 o
  -5   5  14       18.86        9.03      3.91 o
  -4   5  14      115.71       99.41      7.43 o
  -3   5  14       40.52       29.22      3.42 o
  -2   5  14       55.03       55.65      5.60 o
  -1   5  14       23.73       37.70      5.95 o
   0   5  14       73.08       76.18      8.33 o
   1   5  14        4.22       -2.56      4.03 o
   2   5  14        0.72       -1.81      6.71 o
   3   5  14        0.49        0.46      4.53 o
   4   5  14        0.61        2.29     10.45 o
   5   5  14        0.56       -7.01     19.36 o
   6   5  14        0.01        1.16     25.81 o
 -14   6  14       14.11       19.81      8.57 o
 -13   6  14       35.02       42.78     10.42 o
 -12   6  14       83.04       79.27     16.84 o
 -11   6  14       75.94       75.15     14.83 o
 -10   6  14       43.43       56.64     10.40 o
  -9   6  14       84.35      111.92     13.22 o
  -8   6  14      109.79      119.47     14.54 o
  -7   6  14      353.21      341.23     15.95 o
  -6   6  14       88.40       83.49      7.08 o
  -5   6  14      381.64      362.27     11.05 o
  -4   6  14      686.37      612.93     15.73 o
  -3   6  14      205.87      173.19      7.74 o
  -2   6  14      183.09      183.60      8.29 o
  -1   6  14      177.29      180.27      9.35 o
   0   6  14      242.19      245.37     13.57 o
   1   6  14      129.80      139.56     10.89 o
   2   6  14       70.13       79.20      9.62 o
   3   6  14       23.98       15.96     13.07 o
   4   6  14       39.04       31.24      9.64 o
   5   6  14       18.54       20.84     27.02 o
 -13   7  14       15.42       37.14      7.98 o
 -12   7  14       18.01       34.91      7.22 o
 -11   7  14       23.96       28.70      8.45 o
 -10   7  14        0.40        0.34      5.82 o
  -9   7  14       11.66       15.75      6.99 o
  -8   7  14        1.01        4.26      6.15 o
  -7   7  14       99.88      101.37     11.61 o
  -6   7  14        0.10        0.15      4.48 o
  -5   7  14       71.64       59.99      7.88 o
  -4   7  14       27.39       26.26      5.86 o
  -3   7  14        0.01        3.95      3.83 o
  -2   7  14       14.47       14.82      4.84 o
  -1   7  14       48.43       49.24      7.34 o
   0   7  14       26.45       28.07      6.94 o
   1   7  14        6.15        0.55      5.89 o
   2   7  14        3.06       -2.93      8.16 o
   3   7  14       22.56       10.24     16.48 o
   4   7  14        3.43        2.26     13.31 o
 -12   8  14       43.36       56.08      9.86 o
 -11   8  14       33.55       31.41      7.26 o
 -10   8  14       22.52       22.07      7.39 o
  -9   8  14        3.44       15.95      8.54 o
  -8   8  14       77.45       96.74     17.76 o
  -7   8  14      100.14      107.42      8.86 o
  -6   8  14       25.55       33.92      5.63 o
  -5   8  14       70.83       86.53      7.82 o
  -4   8  14       20.09       18.80      6.46 o
  -3   8  14        5.48        0.75      5.24 o
  -2   8  14       18.94       35.17      7.51 o
  -1   8  14       44.79       54.99      7.39 o
   0   8  14       63.18       60.47     11.12 o
   1   8  14      147.51      135.52     17.18 o
   2   8  14       58.39       55.61     14.27 o
   3   8  14       35.64       58.43     23.46 o
 -10   9  14        2.21        0.02      5.77 o
  -9   9  14       91.79       85.37     11.31 o
  -8   9  14       10.30        0.93      7.06 o
  -7   9  14       17.78        9.85      6.24 o
  -6   9  14        6.04        0.09      7.67 o
  -5   9  14        2.98       -5.20      5.20 o
  -4   9  14        8.61       -0.61      9.20 o
  -3   9  14       34.04       28.65      9.39 o
  -2   9  14       40.83       43.81     13.05 o
  -1   9  14       27.98       27.78     12.39 o
   0   9  14       17.83       14.43      7.68 o
   1   9  14       12.40        2.58      6.96 o
   2   9  14        0.21       -6.74     12.67 o
  -8  10  14       87.10      114.75     23.91 o
  -7  10  14       69.15       73.53      8.72 o
  -6  10  14      122.67      165.00     20.36 o
  -5  10  14      109.15      151.41     13.62 o
  -4  10  14       50.60       62.74     14.96 o
  -3  10  14       26.36       14.55     17.86 o
  -2  10  14       49.70       82.23     13.67 o
  -1  10  14       40.07       53.11     16.51 o
   0  10  14       30.82       30.23     12.65 o
 -15   1  15       23.44       25.29     10.34 o
 -14   1  15      126.78      123.24     17.41 o
 -13   1  15      136.79      128.70     13.80 o
 -12   1  15       78.78       85.74     10.45 o
 -11   1  15      199.90      192.38     11.99 o
 -10   1  15      216.30      200.08     10.80 o
  -9   1  15      141.05      132.83      8.59 o
  -8   1  15      275.64      283.43     10.09 o
  -7   1  15      695.93      678.93     13.82 o
  -6   1  15      307.53      288.16      8.27 o
  -5   1  15      550.60      515.72     12.01 o
  -4   1  15     1055.07      990.99     14.67 o
  -3   1  15      664.72      646.70     12.06 o
  -2   1  15      369.28      326.01      7.56 o
  -1   1  15       58.85       53.54      3.86 o
   0   1  15        1.66        0.64      3.26 o
   1   1  15       30.75       32.29      5.29 o
   2   1  15       17.43        7.96      4.86 o
   3   1  15       74.02       57.72     12.79 o
   4   1  15      118.33      139.38     11.71 o
   5   1  15      111.37      171.91     19.70 o
   6   1  15       23.99       30.25     22.18 o
 -15   2  15        0.55        8.39      7.27 o
 -14   2  15       21.11       22.75     14.69 o
 -13   2  15        1.03      -11.70     11.70 o
 -12   2  15        3.59       -0.84      9.61 o
 -11   2  15        3.76       -2.02     13.31 o
 -10   2  15        1.60       -1.27      4.97 o
  -9   2  15       40.28       58.13      9.62 o
  -8   2  15        5.57        0.92      3.96 o
  -7   2  15        5.59        0.78      3.93 o
  -6   2  15        7.63        4.04      2.66 o
  -5   2  15        6.70       12.53      3.73 o
  -4   2  15      143.02      147.98      5.49 o
  -3   2  15      163.17      144.68      5.48 o
  -2   2  15       48.53       49.11      3.66 o
  -1   2  15       61.70       65.24      4.76 o
   0   2  15        0.22       -1.53      2.30 o
   1   2  15       22.65       24.61      4.45 o
   2   2  15       36.70       43.54      8.77 o
   3   2  15       11.87       20.19      6.95 o
   4   2  15        0.79       18.19     10.04 o
   5   2  15        6.99       19.06     10.97 o
   6   2  15        1.85       -1.21     12.91 o
 -15   3  15        1.57        8.82      5.24 o
 -14   3  15       51.67       61.79      9.78 o
 -13   3  15       64.35       66.74     10.62 o
 -12   3  15       77.82       91.79     14.08 o
 -11   3  15      224.02      236.74     14.10 o
 -10   3  15      328.69      325.99     14.72 o
  -9   3  15      186.96      170.97     11.85 o
  -8   3  15      251.68      229.63     17.82 o
  -7   3  15       50.18       59.91      7.79 o
  -6   3  15       21.42       20.70      4.09 o
  -5   3  15       15.24       20.72      5.42 o
  -4   3  15      143.22      138.67      7.09 o
  -3   3  15      126.64      128.40      5.82 o
  -2   3  15      305.28      298.49      8.35 o
  -1   3  15      298.09      275.40     13.36 o
   0   3  15      256.62      246.63     11.61 o
   1   3  15      257.30      249.46     12.92 o
   2   3  15      227.78      224.73     23.52 o
   3   3  15      126.07      168.35     32.64 o
   4   3  15      113.18      181.90     20.52 o
   5   3  15       20.73       61.71     16.13 o
   6   3  15        0.42       11.70     11.29 o
 -14   4  15       10.02       -2.12     18.60 o
 -13   4  15        0.54       10.81      7.71 o
 -12   4  15        0.05       14.20      7.38 o
 -11   4  15        7.36       17.62      8.91 o
 -10   4  15       12.52       12.91      6.37 o
  -9   4  15       27.72       34.12      8.80 o
  -8   4  15       24.64       18.93      6.24 o
  -7   4  15        0.54       -0.11      4.14 o
  -6   4  15        3.99       -0.19      3.01 o
  -5   4  15       54.15       58.28      5.70 o
  -4   4  15        0.07        2.92      2.85 o
  -3   4  15       26.37       16.68      2.82 o
  -2   4  15        4.39        8.19      3.77 o
  -1   4  15       36.01       42.48      5.77 o
   0   4  15        0.71        4.77      4.48 o
   1   4  15        1.80       -6.74     10.14 o
   2   4  15        6.93       11.56     10.37 o
   3   4  15        4.11       23.61     12.69 o
   4   4  15        0.00       36.92     15.05 o
 -14   5  15       30.20       54.65      9.14 o
 -13   5  15       29.62       32.46      6.99 o
 -12   5  15        9.37       20.88      7.01 o
 -11   5  15       33.63       45.77     13.45 o
 -10   5  15       50.21       51.55     10.14 o
  -9   5  15      112.01      115.00     13.61 o
  -8   5  15       94.25       94.24     11.89 o
  -7   5  15      103.75      116.49     11.94 o
  -6   5  15       56.38       85.37      7.60 o
  -5   5  15      334.30      311.78     11.46 o
  -4   5  15      161.84      133.77      7.28 o
  -3   5  15      162.50      153.82      6.83 o
  -2   5  15      156.61      168.14      9.99 o
  -1   5  15      192.09      188.10     11.89 o
   0   5  15      145.27      143.94     13.33 o
   1   5  15      121.18      135.18     24.51 o
   2   5  15      139.49      168.75     19.53 o
   3   5  15       91.16      124.70     20.65 o
   4   5  15      146.38      141.37     26.42 o
   5   5  15       28.58       16.94     25.01 o
 -13   6  15        6.79       26.13     10.03 o
 -12   6  15        1.78        9.50      8.85 o
 -11   6  15        0.74       12.13      6.02 o
 -10   6  15        3.79       18.56      6.61 o
  -9   6  15        5.39       12.30      6.36 o
  -8   6  15       22.70       39.56      9.25 o
  -7   6  15       33.10       39.93      8.77 o
  -6   6  15       46.36       54.72      7.17 o
  -5   6  15      145.18      154.12     10.69 o
  -4   6  15       15.75       24.15      5.44 o
  -3   6  15        0.76       -0.27      3.06 o
  -2   6  15       10.06        7.61      5.01 o
  -1   6  15       13.37       20.22      6.05 o
   0   6  15        0.01        3.88      6.13 o
   1   6  15       26.98       21.15     12.32 o
   2   6  15        1.21       -5.34     15.80 o
   3   6  15        1.15      -18.20     18.20 o
   4   6  15        1.98       -0.51     17.00 o
 -12   7  15        5.01        9.85      7.28 o
 -11   7  15       10.30        8.76      7.14 o
 -10   7  15       78.97      101.45     13.59 o
  -9   7  15      123.57      136.55     15.87 o
  -8   7  15      335.58      267.42     16.89 o
  -7   7  15      112.52      141.17      9.87 o
  -6   7  15      221.46      251.96     14.96 o
  -5   7  15      288.02      288.75     13.67 o
  -4   7  15      116.76      118.95      9.33 o
  -3   7  15      103.38      112.69      8.96 o
  -2   7  15       72.29       79.70      8.66 o
  -1   7  15       77.86       73.43     12.16 o
   0   7  15       71.67       62.01     16.99 o
   1   7  15       68.86       51.78     24.33 o
   2   7  15       28.43       35.74     10.70 o
   3   7  15       55.56       33.32     23.05 o
 -11   8  15       39.38       49.83      9.92 o
 -10   8  15       10.32       10.93      7.27 o
  -9   8  15        6.22        8.43      7.22 o
  -8   8  15        8.81       15.77      6.32 o
  -7   8  15       31.68       27.65      6.71 o
  -6   8  15       14.01       16.72      7.73 o
  -5   8  15       19.94       21.78      7.05 o
  -4   8  15        5.80       15.10     10.27 o
  -3   8  15        0.35        3.39      7.41 o
  -2   8  15        0.00       -4.90      9.04 o
  -1   8  15        3.31       -4.57     18.69 o
   0   8  15       41.52       51.32     12.86 o
   1   8  15       51.07       83.01     17.56 o
   2   8  15        3.42        3.35     11.93 o
  -9   9  15       73.93       95.06     16.33 o
  -8   9  15       32.32       35.95      8.39 o
  -7   9  15        3.12       -2.65      4.54 o
  -6   9  15       22.89        9.86      6.64 o
  -5   9  15       44.12       24.24      6.54 o
  -4   9  15       50.62       28.67     14.09 o
  -3   9  15       91.38      106.92     22.60 o
  -2   9  15      172.64      302.34     19.96 o
  -1   9  15      108.31       83.15     21.82 o
   0   9  15      125.90      151.56     16.91 o
  -6  10  15        0.08       -4.28      5.22 o
  -5  10  15        1.91       -3.09      6.74 o
  -4  10  15        6.14       19.67     15.17 o
  -3  10  15       13.78       46.62     19.96 o
 -15   0  16       32.28       54.01     18.55 o
 -14   0  16       83.11      107.64     22.59 o
 -13   0  16      117.82      127.08     23.54 o
 -12   0  16      169.53      192.32     19.24 o
 -11   0  16       95.28      113.05     13.86 o
 -10   0  16      116.26      108.57     10.28 o
  -9   0  16       77.17       80.27     10.84 o
  -8   0  16      111.49      121.48     18.90 o
  -7   0  16       52.04       54.11      8.61 o
  -6   0  16      367.01      345.17     16.52 o
  -5   0  16      675.54      637.11     19.80 o
  -4   0  16      128.56      137.57      7.82 o
  -3   0  16       25.32       23.86      6.14 o
  -2   0  16       92.83       95.39      7.52 o
  -1   0  16      102.11      123.09      7.23 o
   0   0  16      116.44      111.37     10.89 o
   1   0  16       24.96       21.72      8.12 o
   2   0  16       94.41      102.85     20.17 o
   3   0  16       48.97       64.53     20.57 o
   4   0  16       24.91       25.41     14.52 o
 -15   1  16        2.16        6.00      6.97 o
 -14   1  16        2.33        4.88      8.85 o
 -13   1  16        3.56       -7.51      7.51 o
 -12   1  16        0.75       -5.29      5.29 o
 -11   1  16        0.13        7.77      5.78 o
 -10   1  16        0.50       -4.80      4.80 o
  -9   1  16       11.74       17.55      4.71 o
  -8   1  16        3.34       -2.07      2.07 o
  -7   1  16       68.06       67.85      5.89 o
  -6   1  16       14.96       18.15      5.45 o
  -5   1  16       44.52       55.52      5.08 o
  -4   1  16        3.07        4.69      1.90 o
  -3   1  16        3.04        7.79      2.15 o
  -2   1  16       17.30       14.78      2.55 o
  -1   1  16       42.66       40.42      3.93 o
   0   1  16       49.74       40.78      4.93 o
   1   1  16       45.10       54.42      7.17 o
   2   1  16       15.93       17.76      7.51 o
   3   1  16        1.20        9.45     13.55 o
   4   1  16        5.10       14.92     33.88 o
 -15   2  16        5.03        5.31     16.70 o
 -14   2  16       19.30       18.57     22.24 o
 -13   2  16       71.02       76.02     19.34 o
 -12   2  16      114.39      121.11     19.96 o
 -11   2  16      148.15      160.85     12.21 o
 -10   2  16      149.16      157.13     16.39 o
  -9   2  16      226.53      236.86     14.50 o
  -8   2  16      143.54      143.27     11.80 o
  -7   2  16      100.57      104.14      9.08 o
  -6   2  16      417.44      439.63     13.25 o
  -5   2  16      692.64      689.42     17.60 o
  -4   2  16      185.60      175.26      6.64 o
  -3   2  16      173.32      166.25      6.62 o
  -2   2  16      246.78      241.05      7.17 o
  -1   2  16      301.78      303.66     11.19 o
   0   2  16      193.31      188.63     11.07 o
   1   2  16       88.57       81.56     12.75 o
   2   2  16       97.18      126.72     13.60 o
   3   2  16       53.48       72.75     17.03 o
   4   2  16       25.27       20.17     34.69 o
 -14   3  16       13.95       10.02      6.45 o
 -13   3  16       25.37       34.50      9.26 o
 -12   3  16       12.94       12.94      9.18 o
 -11   3  16        5.78       -0.46      6.91 o
 -10   3  16        4.16       -0.28      6.40 o
  -9   3  16        3.02       -1.06      5.15 o
  -8   3  16        1.10       -0.88      4.05 o
  -7   3  16        1.44       -3.50      3.50 o
  -6   3  16        1.89       -3.10      3.10 o
  -5   3  16        1.01       -2.74      2.74 o
  -4   3  16        0.59        0.32      2.77 o
  -3   3  16        6.43        6.10      3.20 o
  -2   3  16        7.99        5.53      3.72 o
  -1   3  16        0.00        6.61      4.70 o
   0   3  16        0.72       -3.17      4.84 o
   1   3  16        0.14       15.23     10.75 o
   2   3  16        0.00        8.69     14.17 o
   3   3  16        5.01       28.07     15.13 o
   4   3  16       10.17       46.38     33.48 o
 -14   4  16       52.58       47.42      8.22 o
 -13   4  16       72.26       85.65     13.25 o
 -12   4  16       90.77      105.62     13.91 o
 -11   4  16       64.48       59.55     11.10 o
 -10   4  16      118.54      130.73     15.16 o
  -9   4  16      291.10      270.50     20.03 o
  -8   4  16      171.94      170.75     12.45 o
  -7   4  16      192.63      202.28     13.66 o
  -6   4  16      392.19      400.83     14.59 o
  -5   4  16      296.21      319.19     12.23 o
  -4   4  16       73.21       77.25      6.76 o
  -3   4  16       31.99       41.06      5.00 o
  -2   4  16      119.22      146.48      9.59 o
  -1   4  16      168.59      164.76     10.57 o
   0   4  16      170.86      172.14     15.32 o
   1   4  16      226.77      227.37     17.77 o
   2   4  16      148.05      141.28     24.00 o
   3   4  16      214.80      240.10     27.41 o
   4   4  16      107.29      112.53     48.40 o
 -13   5  16        3.95       25.54      5.94 o
 -12   5  16        0.24        5.45      5.95 o
 -11   5  16       17.84       15.02     10.10 o
 -10   5  16        2.53       -0.20      7.63 o
  -9   5  16        4.58       17.74      8.12 o
  -8   5  16       27.96       63.99     13.93 o
  -7   5  16        0.81       -5.79      6.11 o
  -6   5  16       20.71       19.13      6.24 o
  -5   5  16        0.02       -3.65      5.19 o
  -4   5  16       13.86       11.72      4.35 o
  -3   5  16       10.27       13.04      4.77 o
  -2   5  16       19.63       24.19      5.42 o
  -1   5  16        1.27        1.26      6.88 o
   0   5  16        0.03       -5.80      5.95 o
   1   5  16        0.45        5.99     15.99 o
   2   5  16       10.19       25.95     12.69 o
   3   5  16        1.71       -2.82     29.85 o
 -12   6  16       20.79       32.14      8.24 o
 -11   6  16        0.76        2.45      5.85 o
 -10   6  16       10.03       19.34      8.40 o
  -9   6  16       77.07      100.42     13.82 o
  -8   6  16       66.84       56.29     11.83 o
  -7   6  16       71.73       91.33      8.59 o
  -6   6  16      261.93      210.64     11.48 o
  -5   6  16      164.20      161.89     10.95 o
  -4   6  16      181.92      181.95     10.32 o
  -3   6  16      170.64      158.98      9.54 o
  -2   6  16      185.98      194.68     13.57 o
  -1   6  16      170.26      176.65     14.92 o
   0   6  16      105.32       79.52     16.83 o
   1   6  16       34.33       18.20     13.11 o
   2   6  16        2.76        9.31      9.80 o
   3   6  16       25.77        6.53     22.15 o
 -11   7  16        4.77       28.93      8.44 o
 -10   7  16        0.55       13.63     10.11 o
  -9   7  16       25.60       33.57     10.60 o
  -8   7  16       16.03       22.65      6.35 o
  -7   7  16       13.94       23.56      6.75 o
  -6   7  16        9.76       12.22      6.83 o
  -5   7  16        0.62        1.44      5.21 o
  -4   7  16        2.19        7.71      6.07 o
  -3   7  16        7.31        7.67      7.54 o
  -2   7  16        2.68        3.78      6.76 o
  -1   7  16       15.53       22.20     13.51 o
   0   7  16        0.94        4.23     10.43 o
   1   7  16        4.50       -2.25      8.44 o
   2   7  16        3.10        0.31      9.10 o
 -10   8  16        6.84       12.40     13.31 o
  -9   8  16       60.07       41.08     13.42 o
  -8   8  16       23.86       20.75      8.99 o
  -7   8  16       26.93       27.63      5.41 o
  -6   8  16       44.80       35.22      6.50 o
  -5   8  16       13.60        6.03     11.90 o
  -4   8  16       21.41       25.00     12.11 o
  -3   8  16       49.03       52.59     15.89 o
  -2   8  16       34.41       12.94     24.82 o
  -1   8  16       47.91       54.36     12.32 o
   0   8  16       71.10       78.43     12.81 o
  -7   9  16        4.14        3.21      6.35 o
  -6   9  16        0.80       -4.01      4.01 o
  -5   9  16        2.62        4.71      6.85 o
  -4   9  16        0.80        8.18     10.11 o
  -3   9  16        0.61       35.14     15.13 o
 -14   1  17       65.71       79.36     12.50 o
 -13   1  17       64.16       44.98     10.82 o
 -12   1  17      103.85       91.15     13.03 o
 -11   1  17      160.29      157.07     13.26 o
 -10   1  17       88.84       94.08     15.96 o
  -9   1  17      107.63      136.12     10.50 o
  -8   1  17       74.50       82.08      7.67 o
  -7   1  17      199.62      223.84     13.86 o
  -6   1  17      553.72      515.63     15.95 o
  -5   1  17      435.48      428.75     13.42 o
  -4   1  17      357.78      379.81      9.53 o
  -3   1  17      172.26      177.98      6.76 o
  -2   1  17      105.72      112.76      6.76 o
  -1   1  17      162.30      163.70      8.87 o
   0   1  17       52.24       46.62      7.59 o
   1   1  17       98.19      107.72     13.04 o
   2   1  17       83.87       80.55     15.11 o
   3   1  17       18.18       36.66     19.76 o
   4   1  17        5.69        5.24     12.91 o
 -14   2  17        3.38       13.28      8.69 o
 -13   2  17        6.77       17.87      9.47 o
 -12   2  17       12.14       14.64      8.68 o
 -11   2  17        0.73       -1.65      8.63 o
 -10   2  17        3.33        4.22      5.34 o
  -9   2  17        0.00       -0.12      4.60 o
  -8   2  17       26.11       20.96      5.53 o
  -7   2  17        8.00        4.05      3.09 o
  -6   2  17       34.63       38.94      5.96 o
  -5   2  17       51.80       53.93      7.50 o
  -4   2  17       65.43       70.12      5.74 o
  -3   2  17      102.75      101.89      6.99 o
  -2   2  17        5.13        9.00      4.08 o
  -1   2  17        2.13       13.08      4.95 o
   0   2  17        1.68        2.55      7.27 o
   1   2  17        1.07       13.62     11.24 o
   2   2  17       44.63       59.75     13.08 o
   3   2  17        4.09        4.74     10.51 o
 -13   3  17        7.11        3.84     12.03 o
 -12   3  17       33.64       22.42     10.59 o
 -11   3  17       56.14       59.15     12.58 o
 -10   3  17       93.51       90.47     14.32 o
  -9   3  17       81.24       84.12     13.28 o
  -8   3  17      124.27      139.01     13.17 o
  -7   3  17      225.09      221.73     11.22 o
  -6   3  17      370.01      363.76     12.64 o
  -5   3  17      266.13      250.35     14.29 o
  -4   3  17      116.59      124.99      8.81 o
  -3   3  17       49.01       55.63      5.77 o
  -2   3  17       42.61       45.89      6.61 o
  -1   3  17       73.35       73.98      9.19 o
   0   3  17      121.89      112.79     12.46 o
   1   3  17      151.65      166.01     20.95 o
   2   3  17      217.28      274.36     28.35 o
   3   3  17      191.39      221.57     24.54 o
 -13   4  17        0.46       16.19      7.18 o
 -12   4  17        2.80        3.05      6.93 o
 -11   4  17        0.88       -3.35      6.93 o
 -10   4  17        9.57       12.84      8.25 o
  -9   4  17       57.62       80.63     12.44 o
  -8   4  17       34.65       38.50     10.35 o
  -7   4  17       49.91       72.30      9.50 o
  -6   4  17       30.05       28.60      8.35 o
  -5   4  17        4.74        3.26      8.69 o
  -4   4  17       41.57       47.49     10.11 o
  -3   4  17       97.94       88.97      7.39 o
  -2   4  17        7.15        9.97      5.17 o
  -1   4  17        5.34        3.84      7.80 o
   0   4  17        7.22       12.06      9.29 o
   1   4  17        0.49        3.37     10.42 o
   2   4  17        3.03        7.92     12.73 o
   3   4  17        0.06       18.52     12.00 o
 -12   5  17      100.89      106.91     12.61 o
 -11   5  17       89.29      102.66     15.73 o
 -10   5  17      116.06      120.53     19.27 o
  -9   5  17       28.16       31.65     13.51 o
  -8   5  17       11.52       16.84      8.75 o
  -7   5  17       47.48       62.40      8.51 o
  -6   5  17       32.64       24.02      6.38 o
  -5   5  17       86.97       91.44      8.62 o
  -4   5  17       76.98       79.80     10.50 o
  -3   5  17       79.22       76.56      7.31 o
  -2   5  17      142.35      133.48     15.08 o
  -1   5  17      144.81      145.45     11.73 o
   0   5  17      207.06      230.00     20.74 o
   1   5  17       78.33       80.91     16.59 o
   2   5  17      114.65      134.69     21.38 o
 -11   6  17        0.85       19.81     12.01 o
 -10   6  17        0.80       13.09      9.43 o
  -9   6  17        2.26       19.93      6.51 o
  -8   6  17        8.58       20.23      7.26 o
  -7   6  17       36.33       47.88      8.79 o
  -6   6  17       90.81      104.16     10.45 o
  -5   6  17       63.66       71.44      9.89 o
  -4   6  17       12.80       18.01      7.31 o
  -3   6  17        8.13        1.42     10.36 o
  -2   6  17       18.97       13.56     11.98 o
  -1   6  17       46.22       51.58     11.05 o
   0   6  17       31.57       37.97     13.34 o
   1   6  17        1.73       -0.10     10.54 o
 -10   7  17       69.00       74.48     20.17 o
  -9   7  17       34.46       22.72      7.98 o
  -8   7  17       10.41       11.23      7.18 o
  -7   7  17       59.80       89.10     11.05 o
  -6   7  17       60.20       58.23      9.65 o
  -5   7  17       94.34      101.99      9.33 o
  -4   7  17      148.90      146.53     23.80 o
  -3   7  17      114.19      139.94     14.50 o
  -2   7  17       60.47       52.31      8.01 o
  -1   7  17       94.70       93.32     16.38 o
   0   7  17       36.97       34.29     14.19 o
  -8   8  17        4.65       17.37      7.64 o
  -7   8  17        1.87        5.05      6.23 o
  -6   8  17        6.18        7.52      5.39 o
  -5   8  17       13.13       30.23      8.06 o
  -4   8  17        0.52       18.31      8.44 o
  -3   8  17        0.40        5.55     18.35 o
 -13   0  18       90.80       95.27     22.78 o
 -12   0  18      141.86      159.17     22.77 o
 -11   0  18      115.22      132.35     20.39 o
 -10   0  18      141.98      130.26     20.38 o
  -9   0  18       77.28       92.69     16.64 o
  -8   0  18       37.60       56.87     19.36 o
  -7   0  18      231.61      213.06     24.99 o
  -6   0  18      180.58      167.50     17.75 o
  -5   0  18      251.18      230.88     18.15 o
  -4   0  18      269.08      280.52     13.50 o
  -3   0  18      212.66      194.39     10.16 o
  -2   0  18      412.88      398.31     15.72 o
  -1   0  18      147.99      135.12     20.17 o
   0   0  18      203.76      236.31     30.25 o
   1   0  18      208.55      242.76     29.44 o
   2   0  18       55.51       45.98     17.75 o
 -13   1  18       29.84       33.07     10.71 o
 -12   1  18       13.01        7.05      9.59 o
 -11   1  18        7.25       10.61      9.24 o
 -10   1  18       12.95       11.07      5.96 o
  -9   1  18        1.24       -3.96      4.14 o
  -8   1  18        0.82       -2.43      4.51 o
  -7   1  18        9.45       10.21      3.93 o
  -6   1  18        8.28       13.88      3.85 o
  -5   1  18        1.35        5.17      4.76 o
  -4   1  18        4.15       10.66      3.38 o
  -3   1  18        1.14        5.21      3.37 o
  -2   1  18        6.40        3.89      4.91 o
  -1   1  18        0.02       -2.13     10.62 o
   0   1  18       18.39       21.10     12.91 o
   1   1  18        0.04        6.77      9.01 o
   2   1  18        0.17        3.23      9.13 o
 -13   2  18       26.64       18.22      8.87 o
 -12   2  18       20.50       17.40      8.45 o
 -11   2  18       20.06       19.91     14.13 o
 -10   2  18       35.58       23.18      9.06 o
  -9   2  18       24.85       25.25     14.68 o
  -8   2  18       48.51       51.80      8.97 o
  -7   2  18      158.98      160.04     11.50 o
  -6   2  18      233.48      223.28     12.93 o
  -5   2  18      215.54      252.15     13.81 o
  -4   2  18      166.56      201.59     16.97 o
  -3   2  18      190.29      206.38      9.76 o
  -2   2  18      181.96      163.20     10.83 o
  -1   2  18      106.85      110.19     12.67 o
   0   2  18       99.63      100.40     13.54 o
   1   2  18      112.00      100.20     14.40 o
   2   2  18       73.68       99.71     15.37 o
 -12   3  18       10.80       13.09      9.15 o
 -11   3  18        4.79       17.54      9.27 o
 -10   3  18       35.47       45.76     13.08 o
  -9   3  18       22.61       28.84     12.39 o
  -8   3  18       43.65       44.50     11.38 o
  -7   3  18       59.09       87.77      8.55 o
  -6   3  18       23.93       30.26      8.49 o
  -5   3  18       28.82       37.89      8.65 o
  -4   3  18        0.04       -0.45      6.11 o
  -3   3  18        5.66        4.75      5.65 o
  -2   3  18        0.03       -2.84      5.31 o
  -1   3  18        1.74        1.91      7.53 o
   0   3  18        2.97        9.88      8.27 o
   1   3  18        4.04        5.23     11.29 o
   2   3  18        1.59        9.55     13.91 o
 -12   4  18       21.94       45.67     11.70 o
 -11   4  18      152.20      172.60     16.32 o
 -10   4  18      176.24      177.27     15.91 o
  -9   4  18      143.01      145.15     16.46 o
  -8   4  18      138.49      152.44     12.70 o
  -7   4  18       66.63       74.52     13.05 o
  -6   4  18       69.67       65.27     13.16 o
  -5   4  18       28.56       26.31      9.40 o
  -4   4  18        3.90        3.28      5.87 o
  -3   4  18       26.87       24.27     10.69 o
  -2   4  18       25.26       28.19      7.74 o
  -1   4  18       21.80       11.43     14.80 o
   0   4  18       13.74        6.00      8.41 o
   1   4  18       18.53       35.94     11.09 o
 -11   5  18       31.99       38.63     12.07 o
 -10   5  18       11.13       23.72     11.85 o
  -9   5  18        1.22       -1.39      6.97 o
  -8   5  18        2.71       10.10      8.45 o
  -7   5  18        0.88       -4.62      6.18 o
  -6   5  18       14.15       33.24      9.90 o
  -5   5  18        7.86        5.05      6.37 o
  -4   5  18       10.47       20.82      9.22 o
  -3   5  18        6.14        9.76      5.02 o
  -2   5  18        0.14        2.55      5.60 o
  -1   5  18        1.31       -1.68      6.16 o
   0   5  18        1.19        6.23     11.90 o
 -10   6  18      130.11      179.69     49.19 o
  -9   6  18      100.77      141.34     15.92 o
  -8   6  18      135.93      171.85     15.70 o
  -7   6  18       99.32      123.26     10.87 o
  -6   6  18       99.96      130.69      9.80 o
  -5   6  18       91.57      118.37     15.60 o
  -4   6  18       61.04       56.79     15.38 o
  -3   6  18       70.71       69.45      8.98 o
  -2   6  18       80.23       60.96      9.07 o
  -1   6  18       79.30       63.17      9.75 o
  -8   7  18        1.31       15.31     10.83 o
  -7   7  18        5.44        6.03      7.16 o
  -6   7  18        4.19       10.40      5.29 o
  -5   7  18        6.94       27.98     15.44 o
  -4   7  18        0.78       11.84     20.22 o
  -3   7  18        0.34       20.97     19.36 o
 -12   1  19      107.76      141.08     19.09 o
 -11   1  19       65.75       84.92     13.57 o
 -10   1  19       62.11       50.07     12.86 o
  -9   1  19       73.01       95.58     15.38 o
  -8   1  19      196.46      218.71     20.45 o
  -7   1  19      129.59      137.76     12.04 o
  -6   1  19       34.07       34.32      9.14 o
  -5   1  19       14.73        7.46      6.87 o
  -4   1  19        8.55        9.83      4.61 o
  -3   1  19       76.20       80.95      9.28 o
  -2   1  19       64.98       61.40      9.98 o
  -1   1  19       76.84       90.34     11.98 o
   0   1  19      156.56      179.89     23.37 o
 -12   2  19        1.04       12.18     10.62 o
 -11   2  19       18.03       27.03      8.97 o
 -10   2  19        0.03       -1.65      6.66 o
  -9   2  19        2.21        1.06      5.21 o
  -8   2  19        0.15       -4.77      6.83 o
  -7   2  19       30.84       27.45      9.57 o
  -6   2  19       57.86       73.64     12.04 o
  -5   2  19       76.13       68.96     14.51 o
  -4   2  19       17.01       11.61      5.44 o
  -3   2  19       11.00        6.83      7.17 o
  -2   2  19        3.32        4.42      7.13 o
  -1   2  19       29.65       39.21      9.55 o
   0   2  19       10.64       13.82      8.70 o
 -11   3  19       43.57       45.78     14.72 o
 -10   3  19       15.27        5.20      7.51 o
  -9   3  19       81.63       98.74     15.21 o
  -8   3  19      158.20      160.35     12.51 o
  -7   3  19      179.03      155.54     13.79 o
  -6   3  19      162.13      163.40     19.49 o
  -5   3  19       38.91       27.49      9.62 o
  -4   3  19       81.47       97.29     11.99 o
  -3   3  19      139.83      153.07     11.37 o
  -2   3  19       95.97       87.47      9.64 o
  -1   3  19      134.43      120.50     13.81 o
   0   3  19       94.03      104.21     13.81 o
 -10   4  19       19.68       29.68     13.84 o
  -9   4  19        9.66        7.50      9.05 o
  -8   4  19        1.61       -0.11      7.70 o
  -7   4  19        5.62        9.72      6.40 o
  -6   4  19        0.01       -4.28      7.47 o
  -5   4  19        6.19        1.12      5.24 o
  -4   4  19       24.27       22.90      9.93 o
  -3   4  19       30.28       14.77      5.36 o
  -2   4  19       25.65       31.65      6.96 o
  -1   4  19       10.62       17.66      8.26 o
  -9   5  19       67.68       93.30     14.81 o
  -8   5  19      135.78      165.65     20.15 o
  -7   5  19      216.63      264.27     16.51 o
  -6   5  19      189.09      186.58     12.70 o
  -5   5  19       92.53      108.25     16.14 o
  -4   5  19       86.15      167.76     33.27 o
  -3   5  19       96.68       97.78      9.82 o
  -2   5  19      106.98      100.85     12.06 o
  -6   6  19        0.61       16.52      6.13 o
  -5   6  19        0.83       -2.82     16.13 o
 -10   0  20       83.47      104.99     19.77 o
  -9   0  20      121.95      146.38     20.97 o
  -8   0  20      290.39      300.38     22.45 o
  -7   0  20      559.38      585.02     30.20 o
  -6   0  20      451.89      447.90     25.26 o
  -5   0  20      234.09      239.20     19.18 o
  -4   0  20      122.78      156.04     11.84 o
  -3   0  20      120.03      156.90     18.96 o
  -2   0  20       50.27       56.06     13.31 o
 -10   1  20       56.31       69.23     13.69 o
  -9   1  20       57.82       81.14     13.42 o
  -8   1  20       29.08       47.57     14.74 o
  -7   1  20        0.01        2.30      6.14 o
  -6   1  20        6.51        6.56      6.20 o
  -5   1  20       59.31       57.44      9.67 o
  -4   1  20       64.78       75.24      9.67 o
  -3   1  20       63.77       81.96     10.05 o
  -2   1  20       28.86       35.51      8.41 o
 -10   2  20       84.10      119.00     17.10 o
  -9   2  20       50.88       66.88     11.60 o
  -8   2  20       52.63       38.52      9.77 o
  -7   2  20      123.27      142.56     17.53 o
  -6   2  20       82.38       91.87     15.38 o
  -5   2  20        9.30       13.74      6.47 o
  -4   2  20       48.47       60.59      8.99 o
  -3   2  20       33.43       31.32      6.63 o
  -2   2  20       58.82       64.99     10.22 o
  -9   3  20        0.05        5.15     10.67 o
  -8   3  20        0.13       -2.36      5.64 o
  -7   3  20        0.00        2.67      6.65 o
  -6   3  20        4.98        7.08      7.08 o
  -5   3  20        1.27       10.81      8.70 o
  -4   3  20        4.06       14.92     10.49 o
  -3   3  20        6.42        3.25      5.06 o
  -7   4  20      118.63      122.49     10.28 o
  -6   4  20       51.44       48.19     13.64 o
  -5   4  20       12.38       23.35      9.83 o
 
